# Supplementary material for: Hub Proteins Involved in RAW 264.7 Macrophages Exposed to Direct Current Electric Field
Source: Int J Mol Sci. 2020 Jun 24;21(12):4505. doi: 10.3390/ijms21124505 (PMC7352442; doi:10.3390/ijms21124505)
Supplement: Supplementary file 1 [file ijms-21-04505-s001.zip]

Archive with 8 entries (7 files):
- Supplementary/
- Supplementary/Supplementary file 1-Figures.docx
- Supplementary/Supplementary file 2-Tables.docx
- Supplementary/Supplementary file 3-gene list.txt
- Supplementary/Supplementary file 4-raw data.txt
- Supplementary/Supplementary file 5-md_0.01V .mdp
- Supplementary/Supplementary file 5-md_0.05V.mdp
- Supplementary/Supplementary file 5-md_0.5V.mdp
