# Supplementary material for: Hub Proteins Involved in RAW 264.7 Macrophages Exposed to Direct Current Electric Field
Source: Int J Mol Sci. 2020 Jun 24;21(12):4505. doi: 10.3390/ijms21124505 (PMC7352442; doi:10.3390/ijms21124505)
Supplement: Supplementary file 1 [file ijms-21-04505-s001.zip › Supplementary/Supplementary file 3-gene list.txt]

gene_id	Ctrl_1_count	Ctrl_2_count	Ctrl_3_count	EF_1_count	EF_2_count	EF_3_count	Ctrl_1_fpkm	Ctrl_2_fpkm	Ctrl_3_fpkm	EF_1_fpkm	EF_2_fpkm	EF_3_fpkm	EFvsControl_EF	EFvsControl_Control	EFvsControl_log2FoldChange	EFvsControl_pvalue	EFvsControl_padj	gene_name	gene_chr	gene_start	gene_end	gene_strand	gene_length	gene_biotype	gene_description	tf_family
ENSMUSG00000029304	193238	382076	341272	265166	494162	552961	4197.180064	8380.474762	8446.59122	7615.847966	12774.63539	14423.01562	466150.3512	281513.2051	0.727592277	0.046423625	0.238287955	Spp1	5	104435118	104441050	+	1648	protein_coding	secreted phosphoprotein 1 [Source:MGI Symbol;Acc:MGI:98389]	-
ENSMUSG00000024661	368250	195151	179508	405031	257791	293168	15221.13852	8145.710301	8454.811755	22137.47113	12681.95576	14551.82461	347386.6798	223904.0064	0.633659631	0.068237089	0.28552183	Fth1	19	9982703	9985092	+	866	protein_coding	ferritin heavy polypeptide 1 [Source:MGI Symbol;Acc:MGI:95588]	-
ENSMUSG00000069516	161021	288361	274894	187169	254008	340494	4379.745801	7920.574899	8520.153083	6731.86916	8222.954373	11121.73015	278822.1147	222621.7697	0.324750568	0.328869326	0.60962172	Lyz2	10	117277331	117282321	-	1316	protein_coding	lysozyme 2 [Source:MGI Symbol;Acc:MGI:96897]	-
ENSMUSG00000032294	271802	277232	248861	238110	250998	183197	1945.441018	2003.837847	2029.728799	2253.60821	2138.207168	1574.636385	242434.332	242944.5149	-0.003033904	0.988948208	0.995739892	Pkm	9	59656368	59679375	+	5001	protein_coding	pyruvate kinase, muscle [Source:MGI Symbol;Acc:MGI:97591]	-
ENSMUSG00000064351	184563	220410	203222	304894	216130	123840	4276.00724	5156.783306	5365.130174	9340.67002	5959.680044	3445.491945	235317.6864	185759.1921	0.341174092	0.35057144	0.62680314	mt-Co1	MT	5328	6872	+	1545	protein_coding	mitochondrially encoded cytochrome c oxidase I [Source:MGI Symbol;Acc:MGI:102504]	-
ENSMUSG00000037742	180601	172696	155672	162121	150081	121702	2593.105265	2504.010072	2546.984212	3078.042635	2564.719129	2098.428694	156801.8436	154835.2167	0.018206635	0.933843179	0.973153395	Eef1a1	9	78478449	78489151	-	2493	protein_coding	eukaryotic translation elongation factor 1 alpha 1 [Source:MGI Symbol;Acc:MGI:1096881]	-
ENSMUSG00000021939	240240	96944	84222	246814	129556	104824	1421.151707	579.1217203	567.7229146	1930.635436	912.1510297	744.6502754	176373.1771	126253.2851	0.482306015	0.30812158	0.59062503	Ctsb	14	63122462	63145923	+	6051	protein_coding	cathepsin B [Source:MGI Symbol;Acc:MGI:88561]	-
ENSMUSG00000015837	178256	90995	94456	167612	101998	109000	1901.272994	980.1028423	1148.009877	2363.963637	1294.810101	1396.121854	137833.6559	109870.7092	0.327117596	0.360059143	0.636084828	Sqstm1	11	50199366	50210827	-	3356	protein_coding	sequestosome 1 [Source:MGI Symbol;Acc:MGI:107931]	-
ENSMUSG00000005413	217633	107011	119880	136098	36803	79973	4448.984343	2209.115119	2792.534933	3678.944471	895.4337313	1963.251876	93009.56704	134452.3019	-0.531647979	0.272690262	0.55594649	Hmox1	8	75093621	75100589	+	1751	protein_coding	heme oxygenase 1 [Source:MGI Symbol;Acc:MGI:96163]	-
ENSMUSG00000064370	90486	115686	100565	144298	120327	78241	2831.246227	3655.365866	3585.575402	5970.24183	4480.984476	2939.863373	124469.5377	93620.50073	0.410894132	0.180561359	0.45911047	mt-Cytb	MT	14145	15288	+	1144	protein_coding	mitochondrially encoded cytochrome b [Source:MGI Symbol;Acc:MGI:102501]	-
ENSMUSG00000092341	129748	156918	166251	13456	85824	70347	665.0907455	812.2819329	971.0917188	91.20771427	523.6041555	433.0343211	59451.21225	138917.5032	-1.224448338	0.01986015	0.155473365	Malat1	19	5795690	5802672	-	6983	lincRNA	metastasis associated lung adenocarcinoma transcript 1 (non-coding RNA) [Source:MGI Symbol;Acc:MGI:1919539]	-
ENSMUSG00000050708	146053	69402	71287	141159	57085	77972	3901.467185	1872.161281	2169.91922	4986.104891	1814.903682	2501.224391	101277.5399	86484.93012	0.227788595	0.599765548	0.810497857	Ftl1	7	45457944	45459884	-	1340	protein_coding	ferritin light polypeptide 1 [Source:MGI Symbol;Acc:MGI:95589]	-
ENSMUSG00000029816	150923	59793	56723	128369	51451	46632	829.3349157	331.8017415	355.1807861	932.7602701	336.4979639	307.719535	83463.08991	80252.58287	0.056584475	0.911269769	0.965091261	Gpnmb	6	49036546	49070929	+	6514	protein_coding	glycoprotein (transmembrane) nmb [Source:MGI Symbol;Acc:MGI:1934765]	-
ENSMUSG00000034994	75403	81809	70218	66475	77224	67802	811.9885118	889.6437671	861.6392354	946.5748615	989.7548826	876.7994506	75975.19554	69227.19898	0.13418958	0.430743957	0.693321877	Eef2	10	81176631	81182498	+	3324	protein_coding	eukaryotic translation elongation factor 2 [Source:MGI Symbol;Acc:MGI:95288]	-
ENSMUSG00000029580	64890	117626	106573	53624	54643	31748	867.0164457	1587.108752	1622.603857	947.4234469	868.9568199	509.4041015	50624.79696	88737.19484	-0.809696461	0.020760765	0.158497633	Actb	5	142903115	142906754	-	2679	protein_coding	actin, beta [Source:MGI Symbol;Acc:MGI:87904]	-
ENSMUSG00000028691	136020	49470	52545	82270	24724	44695	1600.011459	587.6463317	704.3158637	1279.667619	346.1410903	631.3581175	55806.75173	71501.87296	-0.357548176	0.489194259	0.737837822	Prdx1	4	116685544	116700822	+	3043	protein_coding	peroxiredoxin 1 [Source:MGI Symbol;Acc:MGI:99523]	-
ENSMUSG00000007891	90025	37954	34298	109906	49925	43034	1370.669584	583.5539265	595.0510053	2212.719732	904.6942274	786.8244844	74577.89073	48695.67242	0.614947126	0.201901214	0.484877581	Ctsd	7	142375911	142388038	-	2351	protein_coding	cathepsin D [Source:MGI Symbol;Acc:MGI:88562]	-
ENSMUSG00000064341	45439	68681	60569	59820	57586	32919	1699.570178	2594.183804	2581.525932	2958.639878	2563.547388	1478.609443	54435.28964	53459.32313	0.026098604	0.936788746	0.974004879	mt-Nd1	MT	2751	3707	+	957	protein_coding	mitochondrially encoded NADH dehydrogenase 1 [Source:MGI Symbol;Acc:MGI:101787]	-
ENSMUSG00000050335	80498	36902	34512	85892	39400	34366	1550.820936	717.9269663	757.6392133	2188.08728	903.4141467	795.0639381	58672.2603	45686.86126	0.360891187	0.43456652	0.697236402	Lgals3	14	47367751	47386160	+	1858	protein_coding	lectin, galactose binding, soluble 3 [Source:MGI Symbol;Acc:MGI:96778]	-
ENSMUSG00000004207	75972	37744	32321	76537	41345	37943	991.0412405	497.2100381	480.4395025	1320.215916	641.9116593	594.3829433	56997.10853	43891.73497	0.376930877	0.36552642	0.640376905	Psap	10	60277627	60302597	+	2744	protein_coding	prosaposin [Source:MGI Symbol;Acc:MGI:97783]	-
ENSMUSG00000021998	54293	47361	45009	50763	49977	51588	204.484167	180.1318492	193.1661228	252.812468	224.0268798	233.3248756	54838.59897	44616.10705	0.297623657	0.088293822	0.324132304	Lcp1	14	75131101	75230842	+	9504	protein_coding	lymphocyte cytosolic protein 1 [Source:MGI Symbol;Acc:MGI:104808]	-
ENSMUSG00000034708	67926	32596	28211	69709	48718	50977	699.887926	339.1646388	331.2277338	949.7661219	597.4423599	630.7586848	61475.52921	38677.67513	0.668502689	0.068806312	0.286791091	Grn	11	102430315	102437048	+	3474	protein_coding	granulin [Source:MGI Symbol;Acc:MGI:95832]	-
ENSMUSG00000026864	69561	47206	38182	61222	31835	43210	588.776417	403.4926131	368.2637867	685.2159499	320.703385	439.2030634	49655.05314	46748.51722	0.087010716	0.800665378	0.918268996	Hspa5	2	34771970	34777547	+	4229	protein_coding	heat shock protein 5 [Source:MGI Symbol;Acc:MGI:95835]	-
ENSMUSG00000023944	57329	58161	48057	48002	41634	30250	684.2584596	701.0217146	653.6092905	757.600936	591.4363962	433.5784541	43436.55239	49681.10892	-0.193795746	0.457388607	0.714266635	Hsp90ab1	17	45567775	45573271	-	2999	protein_coding	heat shock protein 90 alpha (cytosolic), class B member 1 [Source:MGI Symbol;Acc:MGI:96247]	-
ENSMUSG00000028465	65962	50469	42588	41780	45490	26057	240.9049372	186.1360022	177.2372009	201.7695764	197.7342598	114.2806767	40914.05567	48120.30892	-0.234055679	0.428347555	0.691150383	Tln1	4	43531519	43562691	-	9801	protein_coding	talin 1 [Source:MGI Symbol;Acc:MGI:1099832]	-
ENSMUSG00000007892	48524	40207	33207	56799	43432	41558	3480.794012	2912.575525	2714.357976	5387.630213	3708.050651	3579.916298	51391.35964	36925.95261	0.476880315	0.060100395	0.268196236	Rplp1	9	61913284	61914542	-	499	protein_coding	ribosomal protein, large, P1 [Source:MGI Symbol;Acc:MGI:1927099]	-
ENSMUSG00000064367	56435	52614	48703	46918	32831	17023	1107.5057	1042.683636	1089.102879	1217.509315	766.8239205	401.1714744	35352.99777	48006.06346	-0.44139234	0.249132898	0.534321247	mt-Nd5	MT	11742	13565	+	1824	protein_coding	mitochondrially encoded NADH dehydrogenase 5 [Source:MGI Symbol;Acc:MGI:102496]	-
ENSMUSG00000032399	42195	45033	38637	42423	40510	43426	752.5509243	811.0723171	785.2248799	1000.487438	859.9065272	930.0819903	45503.70831	38302.1755	0.248553669	0.151231716	0.424984017	Rpl4	9	64173375	64178666	+	2007	protein_coding	ribosomal protein L4 [Source:MGI Symbol;Acc:MGI:1915141]	-
ENSMUSG00000097971	58616	9209	8158	13347	101420	61342	630.2671299	99.99418597	99.95578453	189.7699753	1297.914804	792.0688171	61662.74274	22455.70029	1.45730484	0.181800321	0.461096178	Gm26917	17	39843013	39846341	+	3329	lincRNA	predicted gene, 26917 [Source:MGI Symbol;Acc:MGI:5504032]	-
ENSMUSG00000040249	28697	61214	57372	18814	40404	40406	57.97871521	124.8925824	132.0832757	50.26302128	97.15620712	98.03348772	35332.88997	45337.67423	-0.359691472	0.362392488	0.637996885	Lrp1	10	127538161	127621148	-	17717	protein_coding	low density lipoprotein receptor-related protein 1 [Source:MGI Symbol;Acc:MGI:96828]	-
ENSMUSG00000030695	49595	37027	35249	47156	36419	30284	609.8428887	459.7824521	493.904089	766.7475365	532.9938354	447.1876607	41317.93437	36980.21223	0.160005099	0.564425669	0.790200096	Aldoa	7	126795234	126800751	-	2911	protein_coding	aldolase A, fructose-bisphosphate [Source:MGI Symbol;Acc:MGI:87994]	-
ENSMUSG00000022565	32045	63970	67599	14828	33276	23924	63.32747375	127.662115	152.2256758	38.74804772	78.26671451	56.77565929	25576.27879	50510.08688	-0.981756069	0.012279766	0.121837551	Plec	15	76170974	76232574	-	18113	protein_coding	plectin [Source:MGI Symbol;Acc:MGI:1277961]	-
ENSMUSG00000031328	41799	49618	45937	30793	36757	29324	159.1696689	190.803999	199.3300621	155.053575	166.5898662	134.0954792	34806.88084	41952.85637	-0.269393194	0.189654741	0.470584331	Flna	X	74223461	74249820	-	9400	protein_coding	filamin, alpha [Source:MGI Symbol;Acc:MGI:95556]	-
ENSMUSG00000051439	23144	39113	36651	30544	43972	54996	526.997013	899.3829656	950.9798464	919.667851	1191.681102	1503.825141	46174.57337	30364.67202	0.604713194	0.05624589	0.260103025	Cd14	18	36725074	36726736	-	1572	protein_coding	CD14 antigen [Source:MGI Symbol;Acc:MGI:88318]	-
ENSMUSG00000033161	45263	38483	35658	34460	39638	34286	354.682299	304.5221568	318.3969594	357.0646148	369.676644	322.6335338	38947.34489	36283.48971	0.102208759	0.572926365	0.79576689	Atp1a1	3	101576219	101604684	-	4568	protein_coding	ATPase, Na+/K+ transporting, alpha 1 polypeptide [Source:MGI Symbol;Acc:MGI:88105]	-
ENSMUSG00000031207	54520	36242	32920	41263	31722	25563	308.4468131	207.0572268	212.2266987	308.6886071	213.5989439	173.6731834	35776.98227	37410.17049	-0.064409918	0.832319918	0.931083588	Msn	X	96096042	96168552	+	6327	protein_coding	moesin [Source:MGI Symbol;Acc:MGI:97167]	-
ENSMUSG00000027712	47466	29664	27804	50184	38113	28749	956.1311818	603.4181321	638.2015849	1336.704723	913.7388319	695.4310773	42532.68717	31731.23882	0.422658116	0.193938767	0.475819549	Anxa5	3	36448923	36475894	-	1777	protein_coding	annexin A5 [Source:MGI Symbol;Acc:MGI:106008]	-
ENSMUSG00000069833	39300	51975	54661	19106	26917	29346	75.86384091	101.3189245	120.2362993	48.7693998	61.84192945	68.02799863	26913.99751	44809.48323	-0.735435312	0.005295313	0.076815096	Ahnak	19	8989284	9076919	+	18543	protein_coding	AHNAK nucleoprotein (desmoyokin) [Source:MGI Symbol;Acc:MGI:1316648]	-
ENSMUSG00000025473	34786	37683	33596	31302	32955	44834	268.4701609	293.6911078	295.4573884	319.4471211	302.7101243	415.5234351	39103.49801	32318.12067	0.274958537	0.198691264	0.48118969	Adam8	7	139978932	139992562	-	4638	protein_coding	a disintegrin and metallopeptidase domain 8 [Source:MGI Symbol;Acc:MGI:107825]	-
ENSMUSG00000056201	49992	37358	32695	42262	31294	21359	760.179805	573.6582328	566.5169516	849.7696635	566.3579414	390.0257105	34544.76198	36346.47747	-0.073359639	0.823063495	0.928166817	Cfl1	19	5490455	5495201	+	2354	protein_coding	cofilin 1, non-muscle [Source:MGI Symbol;Acc:MGI:101757]	-
ENSMUSG00000022283	38425	42620	37696	29578	37923	25635	210.3092636	235.5655449	235.1015795	214.0664919	247.0366063	168.4900863	33454.83559	36185.1965	-0.113183693	0.613767007	0.817904657	Pabpc1	15	36595661	36609668	-	6540	protein_coding	poly(A) binding protein, cytoplasmic 1 [Source:MGI Symbol;Acc:MGI:1349722]	-
ENSMUSG00000015656	32608	56400	40779	40243	26070	11622	271.3794729	474.008067	386.7275889	442.8723246	258.2307541	116.1529403	28559.37532	39562.26705	-0.47016923	0.30102833	0.584058163	Hspa8	9	40800984	40810087	+	4301	protein_coding	heat shock protein 8 [Source:MGI Symbol;Acc:MGI:105384]	-
ENSMUSG00000063524	33460	35095	32713	34234	35479	30733	222.6622878	235.8412532	248.0600665	301.2407622	280.999923	245.59651	36179.92093	30879.76187	0.228526324	0.218754284	0.502558315	Eno1	4	150236721	150248879	+	5379	protein_coding	enolase 1, alpha non-neuron [Source:MGI Symbol;Acc:MGI:95393]	-
ENSMUSG00000032518	32094	34082	28675	39175	35325	30541	362.3988917	388.6349743	368.9624681	584.9346904	474.7437797	414.1357957	37959.73323	28846.75705	0.39605188	0.06335186	0.275144215	Rpsa	9	120127689	120132369	+	3170	protein_coding	ribosomal protein SA [Source:MGI Symbol;Acc:MGI:105381]	-
ENSMUSG00000064345	28362	36071	33501	44510	36106	21257	978.0516136	1256.136689	1316.43204	2029.634687	1481.898298	880.2851963	37039.30587	29944.89013	0.306742623	0.36170595	0.637428118	mt-Nd2	MT	3914	4951	+	1038	protein_coding	mitochondrially encoded NADH dehydrogenase 2 [Source:MGI Symbol;Acc:MGI:102500]	-
ENSMUSG00000073411	44340	20664	18510	55980	26465	33832	615.4129367	289.6270511	292.747438	1027.399116	437.176623	563.8909303	42505.03241	25098.75766	0.76000586	0.071743597	0.292915712	H2-D1	17	35262730	35267499	+	2579	protein_coding	histocompatibility 2, D region locus 1 [Source:MGI Symbol;Acc:MGI:95896]	-
ENSMUSG00000064363	27204	31168	28118	51334	35970	25077	706.6523757	817.5904107	832.287238	1763.248505	1112.0584	782.2492254	40950.70199	26384.16344	0.634209484	0.051490311	0.250786873	mt-Nd4	MT	10167	11544	+	1378	protein_coding	mitochondrially encoded NADH dehydrogenase 4 [Source:MGI Symbol;Acc:MGI:102498]	-
ENSMUSG00000060802	49400	17814	15283	60998	27348	27786	2056.13096	748.7538495	724.8500751	3357.181182	1354.763523	1388.821271	42628.88277	24663.89551	0.789418598	0.115868106	0.371728123	B2m	2	122147686	122153083	+	860	protein_coding	beta-2 microglobulin [Source:MGI Symbol;Acc:MGI:88127]	-
ENSMUSG00000025393	39494	31795	25930	36817	33650	27337	333.652922	271.2541784	249.621552	411.2894497	338.3475058	277.3391423	35354.112	29417.53147	0.265188861	0.280677799	0.563482511	Atp5b	10	128083273	128090391	+	4237	protein_coding	ATP synthase, H+ transporting mitochondrial F1 complex, beta subunit [Source:MGI Symbol;Acc:MGI:107801]	-
ENSMUSG00000001642	19630	52874	54179	11974	34000	19193	83.80912466	227.9643673	263.5832093	67.5998325	172.768285	98.4034609	23077.0011	39193.09669	-0.764135589	0.107035172	0.355890971	Akr1b3	6	34302434	34317478	-	8384	protein_coding	aldo-keto reductase family 1, member B3 (aldose reductase) [Source:MGI Symbol;Acc:MGI:1353494]	-
ENSMUSG00000026234	35411	47321	39791	23345	25469	20415	124.4146522	167.8962704	159.3066642	108.4582462	106.5023846	86.13491458	24923.80819	37383.5823	-0.584882017	0.009128592	0.104116965	Ncl	1	86344719	86359400	-	10188	protein_coding	nucleolin [Source:MGI Symbol;Acc:MGI:97286]	-
ENSMUSG00000030744	34350	31672	26938	33762	32682	30268	274.2712446	255.3776118	245.0951041	356.4651378	310.5819852	290.2242956	34867.8336	28219.41925	0.305196995	0.103017005	0.348490096	Rps3	7	99477896	99483738	-	4483	protein_coding	ribosomal protein S3 [Source:MGI Symbol;Acc:MGI:1350917]	-
ENSMUSG00000011179	23888	41891	38085	22600	28661	34445	251.1221083	444.7128545	456.2205776	314.1586041	358.600258	434.8383631	30642.21171	31872.17246	-0.056768244	0.850276187	0.939085247	Odc1	12	17544794	17551505	+	3405	protein_coding	ornithine decarboxylase, structural 1 [Source:MGI Symbol;Acc:MGI:97402]	-
ENSMUSG00000016256	44436	22271	19767	48375	27706	24372	1103.807275	558.6654433	559.5189601	1588.966104	819.1175365	727.0193467	36705.98867	26015.22237	0.49664677	0.219938116	0.503995445	Ctsz	2	174427493	174439039	-	1441	protein_coding	cathepsin Z [Source:MGI Symbol;Acc:MGI:1891190]	-
ENSMUSG00000026728	43553	35204	34734	39696	16490	15260	328.6905555	268.2964703	298.7030806	396.1423358	148.1166585	138.2993657	26303.53077	34516.91995	-0.392060514	0.346694964	0.624917346	Vim	2	13573927	13582826	+	4743	protein_coding	vimentin [Source:MGI Symbol;Acc:MGI:98932]	-
ENSMUSG00000022443	35619	39378	36497	19791	31146	22341	98.62173847	110.1028048	115.1499757	72.4592828	102.6377944	74.28310428	26194.75938	34019.60431	-0.377077783	0.100173298	0.343898242	Myh9	15	77760587	77842175	-	12928	protein_coding	myosin, heavy polypeptide 9, non-muscle [Source:MGI Symbol;Acc:MGI:107717]	-
ENSMUSG00000024621	15246	40702	35545	11697	43546	37027	111.7155485	301.1807798	296.7918541	113.3359156	379.7694932	325.8162474	32503.34501	28167.82248	0.206546808	0.679124385	0.852136048	Csf1r	18	61105572	61132149	+	4885	protein_coding	colony stimulating factor 1 receptor [Source:MGI Symbol;Acc:MGI:1339758]	-
ENSMUSG00000059796	38148	35905	30683	33170	24937	19815	315.0686135	299.4622584	288.7665867	362.254843	245.1272952	196.5277803	28308.53714	31808.32711	-0.168180846	0.545052732	0.777305944	Eif4a1	11	69666936	69672423	-	4334	protein_coding	eukaryotic translation initiation factor 4A1 [Source:MGI Symbol;Acc:MGI:95303]	-
ENSMUSG00000025969	29499	31854	29166	28312	35395	27767	89.16707324	97.23329215	100.4592291	113.1626551	127.3365956	100.7912156	32837.51975	27600.41235	0.250660089	0.192715407	0.474127625	Nrp2	1	62703285	62818695	+	11842	protein_coding	neuropilin 2 [Source:MGI Symbol;Acc:MGI:1100492]	-
ENSMUSG00000028656	37007	31685	28252	31382	29138	23647	379.1257254	327.7984399	329.8103826	425.1237355	355.2820067	290.9188955	30413.41071	29431.44636	0.047337484	0.834385487	0.931956748	Cap1	4	122859047	122886056	-	3494	protein_coding	CAP, adenylate cyclase-associated protein 1 (yeast) [Source:MGI Symbol;Acc:MGI:88262]	-
ENSMUSG00000092274	5374	68187	74902	2410	15588	14110	9.261099093	118.6643457	147.0869135	5.49183237	31.97196775	29.20037222	11250.47945	46412.04981	-2.044514515	0.075061262	0.300185414	Neat1	19	5824708	5845478	-	20771	lincRNA	nuclear paraspeckle assembly transcript 1 (non-protein coding) [Source:MGI Symbol;Acc:MGI:1914211]	-
ENSMUSG00000069515	20429	32006	27779	19448	42634	35881	578.9832938	916.0182406	897.1215386	728.8350183	1438.100062	1221.180799	34768.24263	24547.54157	0.502201951	0.127509559	0.38923021	Lyz1	10	117287797	117292868	-	1263	protein_coding	lysozyme 1 [Source:MGI Symbol;Acc:MGI:96902]	-
ENSMUSG00000060126	29540	31265	27484	29886	29001	30785	444.2790235	474.8512083	471.0218015	594.3584901	519.1255342	556.0079231	32283.63431	26881.92653	0.264162565	0.121461222	0.380124531	Tpt1	14	75845093	75848525	+	2380	protein_coding	tumor protein, translationally-controlled 1 [Source:MGI Symbol;Acc:MGI:104890]	-
ENSMUSG00000021996	42161	26048	24096	36895	20327	27601	448.3519534	279.7282594	291.9905991	518.8132258	257.2737936	352.475946	30864.62748	27897.51798	0.14580455	0.664671449	0.845943751	Esd	14	74732297	74750765	+	3366	protein_coding	esterase D/formylglutathione hydrolase [Source:MGI Symbol;Acc:MGI:95421]	-
ENSMUSG00000018293	31277	31024	26843	33849	31672	20611	465.5135043	466.2928783	455.2542376	666.1751032	561.0438199	368.3856988	31178.95103	27103.89188	0.202063476	0.45364431	0.711590602	Pfn1	11	70651850	70654644	-	2405	protein_coding	profilin 1 [Source:MGI Symbol;Acc:MGI:97549]	-
ENSMUSG00000038963	34370	37238	29911	23264	31650	18664	256.3604687	280.4863101	254.2249726	229.4516975	280.9696039	167.1755479	26420.63561	30845.21203	-0.2233829	0.378494809	0.650625627	Slco4a1	2	180456245	180474867	+	4799	protein_coding	solute carrier organic anion transporter family, member 4a1 [Source:MGI Symbol;Acc:MGI:1351866]	-
ENSMUSG00000017760	38210	22698	20038	38133	26420	23581	290.0798855	174.0131089	173.3447534	382.8043922	238.7192773	214.9806148	32045.79132	24419.71599	0.392074118	0.240807435	0.525782283	Ctsa	2	164832873	164841032	+	4715	protein_coding	cathepsin A [Source:MGI Symbol;Acc:MGI:97748]	-
ENSMUSG00000067274	29834	27925	24417	29864	27678	27998	643.7057286	608.4471585	600.3215636	852.0385146	710.7628069	725.4364991	30843.85686	24970.06923	0.304771737	0.093800141	0.334864285	Rplp0	5	115559467	115563727	+	1659	protein_coding	ribosomal protein, large, P0 [Source:MGI Symbol;Acc:MGI:1927636]	-
ENSMUSG00000062070	35028	27118	25429	32925	24004	21138	558.7464324	436.8284095	462.2154473	694.4813169	455.7190048	404.9112286	28353.42535	26579.0246	0.09322082	0.737770886	0.88316117	Pgk1	X	106187100	106203699	+	2244	protein_coding	phosphoglycerate kinase 1 [Source:MGI Symbol;Acc:MGI:97555]	-
ENSMUSG00000019132	26053	37158	34133	18351	21861	26189	159.4404065	229.6395994	238.0295446	148.5031786	159.2299569	192.4669099	23770.94689	29802.05211	-0.326201336	0.191094089	0.472293264	BC005537	13	24801657	24816197	+	5849	protein_coding	cDNA sequence BC005537 [Source:MGI Symbol;Acc:MGI:2441726]	-
ENSMUSG00000020372	26436	26871	23361	28910	28605	28495	184.8557178	189.7469356	186.1419787	267.3133188	238.06371	239.2777472	30971.42889	23322.30057	0.409220684	0.01456457	0.132573582	Rack1	11	48800332	48806434	+	5119	protein_coding	receptor for activated C kinase 1 [Source:MGI Symbol;Acc:MGI:101849]	-
ENSMUSG00000057113	31540	32408	26444	26608	25717	18209	423.6300416	439.5730804	404.7323899	472.5770797	411.1113494	293.7025126	25494.06197	27454.62477	-0.106899649	0.661250607	0.844317602	Npm1	11	33152287	33163206	-	2665	protein_coding	nucleophosmin 1 [Source:MGI Symbol;Acc:MGI:106184]	-
ENSMUSG00000006932	40285	33021	33027	24571	15066	14538	277.7352214	229.8961026	259.4612279	223.9988475	123.6231069	120.3618239	19741.79404	32359.63269	-0.712960023	0.019351882	0.153478142	Ctnnb1	9	120929216	120960507	+	5192	protein_coding	catenin (cadherin associated protein), beta 1 [Source:MGI Symbol;Acc:MGI:88276]	-
ENSMUSG00000063229	26463	34270	31494	26071	22075	19091	286.176098	374.2503215	388.0948286	372.8098099	284.1247675	247.9245098	24334.92878	28198.52313	-0.212597188	0.403385759	0.672160911	Ldha	7	46841475	46855627	+	3310	protein_coding	lactate dehydrogenase A [Source:MGI Symbol;Acc:MGI:96759]	-
ENSMUSG00000003814	44273	23232	19860	39052	15023	16419	550.2610067	291.5883596	281.270887	641.8128804	222.2289091	245.060319	25952.85571	26280.87861	-0.018135475	0.96864754	0.987013934	Calr	8	84841850	84846934	-	2880	protein_coding	calreticulin [Source:MGI Symbol;Acc:MGI:88252]	-
ENSMUSG00000063696	27919	25544	22258	27752	25294	26573	1047.547582	967.8690497	951.6467959	1376.903639	1129.550142	1197.322082	28708.74484	22998.33198	0.319947888	0.083896959	0.317196794	Gm8730	8	102864845	102865798	-	954	processed_pseudogene	predicted pseudogene 8730 [Source:MGI Symbol;Acc:MGI:3644565]	-
ENSMUSG00000026238	21226	42040	33526	16731	22758	16627	519.6884467	1039.420807	935.3462177	541.6667311	663.1672874	488.8609007	20118.87493	29630.86037	-0.558545564	0.074932754	0.29984599	Ptma	1	86526726	86530712	+	1462	protein_coding	prothymosin alpha [Source:MGI Symbol;Acc:MGI:97803]	-
ENSMUSG00000008682	30771	22354	20059	30264	23458	25035	536.5064353	393.5884711	398.5275555	697.7422392	486.7863676	524.1763541	28502.11994	22162.13894	0.362956181	0.151038761	0.42476538	Rpl10	X	74270812	74273135	+	2053	protein_coding	ribosomal protein L10 [Source:MGI Symbol;Acc:MGI:105943]	-
ENSMUSG00000056737	29746	21237	17426	36587	25223	21233	421.0193137	303.5431308	281.0521466	684.7556222	424.8976072	360.8953695	30216.86085	20663.38793	0.548260245	0.085429025	0.320194517	Capg	6	72544391	72562983	+	2529	protein_coding	capping protein (actin filament), gelsolin-like [Source:MGI Symbol;Acc:MGI:1098259]	-
ENSMUSG00000031447	37913	19526	18260	34469	23054	18134	507.3254383	263.8551468	278.4293498	609.905477	367.1629726	291.3993673	27569.21326	22812.49847	0.27321895	0.471176776	0.723976445	Lamp1	8	13159161	13175338	+	2675	protein_coding	lysosomal-associated membrane protein 1 [Source:MGI Symbol;Acc:MGI:96745]	-
ENSMUSG00000021477	27288	24882	23491	27282	23032	25187	150.5276241	138.6064955	147.6596236	199.0013699	151.2133909	166.8466332	27260.95215	23029.01255	0.243373207	0.220882398	0.505003041	Ctsl	13	64359337	64370890	-	6489	protein_coding	cathepsin L [Source:MGI Symbol;Acc:MGI:88564]	-
ENSMUSG00000062825	31867	37777	35541	20084	16065	8755	429.1493692	513.7461272	545.3969349	357.645588	257.491044	141.5858829	16342.28447	32141.36993	-0.975835033	0.005386998	0.077623146	Actg1	11	120345690	120348542	-	2658	protein_coding	actin, gamma, cytoplasmic 1 [Source:MGI Symbol;Acc:MGI:87906]	-
ENSMUSG00000025132	31373	26141	22573	28312	20497	19655	497.3411413	418.4796376	407.7588262	593.4774852	386.7254365	374.1690747	24847.5193	24282.5973	0.033161302	0.899743928	0.959963315	Arhgdia	11	120578104	120581624	-	2258	protein_coding	Rho GDP dissociation inhibitor (GDI) alpha [Source:MGI Symbol;Acc:MGI:2178103]	-
ENSMUSG00000024359	31354	22726	19658	27962	25461	18936	285.4313815	208.9226687	203.9218901	336.5986408	275.866092	207.0110438	26180.06757	22308.05574	0.230888828	0.400047745	0.669393311	Hspa9	18	34937414	34954357	-	3932	protein_coding	heat shock protein 9 [Source:MGI Symbol;Acc:MGI:96245]	-
ENSMUSG00000008730	24402	20531	20212	20627	32440	27482	80.03201438	67.99895288	75.53763205	89.45605766	126.6290273	108.238849	28759.68217	19825.12293	0.536727736	0.014521115	0.1324975	Hipk1	3	103739815	103791563	-	10914	protein_coding	homeodomain interacting protein kinase 1 [Source:MGI Symbol;Acc:MGI:1314873]	-
ENSMUSG00000045983	29433	32533	27173	17712	19718	17279	144.3026999	161.0711785	151.8075134	114.8267018	115.058018	101.7314034	19671.5744	27120.14626	-0.463256843	0.00814883	0.097896161	Eif4g1	16	20668313	20692884	+	7301	protein_coding	eukaryotic translation initiation factor 4, gamma 1 [Source:MGI Symbol;Acc:MGI:2384784]	-
ENSMUSG00000026796	29814	32408	29278	18478	16590	15870	228.4229246	250.7410658	255.6092692	187.2016897	151.2794465	146.0134532	18391.31992	27891.84933	-0.600831382	0.002633195	0.050972671	Fam129b	2	32876114	32925254	+	4672	protein_coding	family with sequence similarity 129, member B [Source:MGI Symbol;Acc:MGI:2442910]	-
ENSMUSG00000039630	23694	36083	31340	15192	19759	15101	73.12066129	112.4496638	110.2088498	61.99433974	72.57395442	55.96338026	17955.96979	27874.64051	-0.634482226	0.013467674	0.127189084	Hnrnpu	1	178321108	178337797	-	11599	protein_coding	heterogeneous nuclear ribonucleoprotein U [Source:MGI Symbol;Acc:MGI:1858195]	-
ENSMUSG00000031808	32239	22955	20836	21793	21335	21222	197.7711672	142.2042277	145.650344	176.7802705	155.7715573	156.3378839	23177.83634	23023.09422	0.009650701	0.965569762	0.985604681	Slc27a1	8	71568882	71587302	+	5835	protein_coding	solute carrier family 27 (fatty acid transporter), member 1 [Source:MGI Symbol;Acc:MGI:1347098]	-
ENSMUSG00000003970	22536	23849	20587	24801	24118	24141	593.5805365	634.346851	617.8906652	863.7884076	756.0633894	763.5800599	26317.42113	20381.18727	0.368772398	0.032499217	0.198773056	Rpl8	15	76904078	76906314	+	1359	protein_coding	ribosomal protein L8 [Source:MGI Symbol;Acc:MGI:1350927]	-
ENSMUSG00000025130	36005	22059	18656	25699	17779	19747	450.4714093	278.7045343	265.9737041	425.1635281	264.7438297	296.6894119	22933.94045	23132.75642	-0.012470921	0.968193814	0.986884562	P4hb	11	120560298	120573253	-	2861	protein_coding	prolyl 4-hydroxylase, beta polypeptide [Source:MGI Symbol;Acc:MGI:97464]	-
ENSMUSG00000005610	26303	25597	22605	21328	22650	17594	92.61417328	91.01543195	90.69689773	99.30192383	94.91928886	74.39320369	22187.10079	22658.90957	-0.03036641	0.880523567	0.953047419	Eif4g2	7	111067750	111083030	-	10166	protein_coding	eukaryotic translation initiation factor 4, gamma 2 [Source:MGI Symbol;Acc:MGI:109207]	-
ENSMUSG00000020719	29085	28515	25560	18178	17510	16590	180.2765982	178.4832473	180.5289629	148.9881564	129.172639	123.4847074	18845.86304	25304.31177	-0.425148804	0.017424588	0.146418311	Ddx5	11	106780355	106789185	-	5775	protein_coding	DEAD (Asp-Glu-Ala-Asp) box polypeptide 5 [Source:MGI Symbol;Acc:MGI:105037]	-
ENSMUSG00000078812	23501	26447	21321	23315	22668	17750	353.8990815	402.1826255	365.8612508	464.2627866	406.2752788	320.9873779	23011.96134	21668.11302	0.086798408	0.695626285	0.860120571	Eif5a	11	69916714	69921958	-	2377	protein_coding	eukaryotic translation initiation factor 5A [Source:MGI Symbol;Acc:MGI:106248]	-
ENSMUSG00000000982	24254	10930	9203	46308	18548	19817	1133.383481	515.7835225	490.0480651	2861.441626	1031.584225	1112.05923	31150.23789	13313.87123	1.22629488	0.010608004	0.112739248	Ccl3	11	83647844	83649355	-	766	protein_coding	chemokine (C-C motif) ligand 3 [Source:MGI Symbol;Acc:MGI:98260]	-
ENSMUSG00000028495	21577	21443	17973	22884	22434	22329	486.9789101	488.7181117	462.2271143	682.946041	602.6149579	605.1804224	24364.44119	18529.35449	0.394950498	0.021032015	0.159755021	Rps6	4	86854660	86857412	-	1586	protein_coding	ribosomal protein S6 [Source:MGI Symbol;Acc:MGI:98159]	-
ENSMUSG00000025492	25799	13351	9747	38947	26232	14306	1362.057536	711.8035891	586.3802017	2718.954578	1648.30693	907.0000401	29054.43871	14654.52895	0.987394248	0.029587691	0.188604358	Ifitm3	7	141009586	141010770	-	678	protein_coding	interferon induced transmembrane protein 3 [Source:MGI Symbol;Acc:MGI:1913391]	-
ENSMUSG00000047675	20961	21002	19285	23933	21475	21265	434.7038448	439.8412272	455.7397169	656.3175011	530.0645448	529.5943889	24064.30062	18655.48525	0.367285142	0.05396014	0.255840525	Rps8	4	117153827	117156243	-	1726	protein_coding	ribosomal protein S8 [Source:MGI Symbol;Acc:MGI:98166]	-
ENSMUSG00000046805	33456	13190	13800	35288	18486	13596	276.253118	109.984571	129.8458312	385.2969567	181.6729305	134.8158125	24718.08092	18177.33565	0.443410349	0.348973303	0.626244308	Mpeg1	19	12460779	12465284	+	4335	protein_coding	macrophage expressed gene 1 [Source:MGI Symbol;Acc:MGI:1333743]	-
ENSMUSG00000022265	12647	34911	35029	5374	21342	17838	125.4014596	349.5675885	395.7843011	70.46088536	251.8629515	212.4015771	15684.08404	25540.15267	-0.703452682	0.179352573	0.457423273	Ank	15	27466677	27594909	+	3610	protein_coding	progressive ankylosis [Source:MGI Symbol;Acc:MGI:3045421]	-
ENSMUSG00000051391	25586	25120	22837	18713	18675	16156	166.5183047	165.0946565	169.3613819	161.0417064	144.6552818	126.267021	19303.29228	22387.17569	-0.213836659	0.256331185	0.540445369	Ywhag	5	135908409	135934616	-	5500	protein_coding	tyrosine 3-monooxygenase/tryptophan 5-monooxygenase activation protein, gamma polypeptide [Source:MGI Symbol;Acc:MGI:108109]	-
ENSMUSG00000030536	28919	25856	24312	17974	15716	14249	62.59253753	56.51378863	59.96194695	51.44218246	40.48511781	37.03566766	17328.82598	24061.5038	-0.473571149	0.026714554	0.179136979	Iqgap1	7	80711583	80825974	-	16538	protein_coding	IQ motif containing GTPase activating protein 1 [Source:MGI Symbol;Acc:MGI:1352757]	-
ENSMUSG00000028081	22484	22519	18870	22135	20005	20340	823.7611152	833.1642155	787.7988868	1072.364919	872.329113	894.9013521	22540.94705	19406.42651	0.21599694	0.246448838	0.531981605	Rps3a1	3	86137940	86142702	-	977	protein_coding	ribosomal protein S3A1 [Source:MGI Symbol;Acc:MGI:1202063]	-
ENSMUSG00000056758	26335	21990	22400	17428	15358	22788	139.1998118	117.3773638	134.9177517	121.811485	96.6171202	144.646537	19977.19915	21540.91872	-0.108725551	0.640819979	0.833866653	Hmga2	10	120361275	120476469	-	6772	protein_coding	high mobility group AT-hook 2 [Source:MGI Symbol;Acc:MGI:101761]	HMGI/HMGY
ENSMUSG00000041028	25842	15143	13354	27832	22443	21304	246.2764095	145.7345117	145.0186356	350.7328691	254.5609017	243.8115914	25912.43947	16388.71512	0.660923164	0.029792165	0.189189016	Ghitm	14	37120092	37135272	-	3756	protein_coding	growth hormone inducible transmembrane protein [Source:MGI Symbol;Acc:MGI:1913342]	-
ENSMUSG00000059070	20984	18573	15024	26444	22874	21530	185.7833591	166.0559299	151.5723067	309.5858075	241.0320254	228.906997	25606.77161	16536.67114	0.630834984	0.004149496	0.066803351	Rpl18	7	45715457	45720836	+	4043	protein_coding	ribosomal protein L18 [Source:MGI Symbol;Acc:MGI:98003]	-
ENSMUSG00000020250	32131	30689	27556	14014	10108	10604	162.3100341	156.5516541	158.6182136	93.60921448	60.77157053	64.3261191	12591.71179	27490.16695	-1.126470397	3.28E-06	0.000523127	Txnrd1	10	82833951	82897712	+	7086	protein_coding	thioredoxin reductase 1 [Source:MGI Symbol;Acc:MGI:1354175]	-
ENSMUSG00000026880	18658	19272	17526	25123	24021	19776	236.2444176	246.4206223	252.8686705	420.6329846	361.9942312	300.6986126	24883.18908	16894.66263	0.558596358	0.007810477	0.09620393	Stom	2	35313986	35336976	-	2827	protein_coding	stomatin [Source:MGI Symbol;Acc:MGI:95403]	-
ENSMUSG00000083773	26084	20093	18219	21754	19722	17522	933.6765822	726.3080467	743.1261811	1029.666919	840.2090001	753.1863755	21312.27141	19525.1748	0.126330869	0.581904417	0.800012619	Gm13394	2	28933610	28934609	-	1000	processed_pseudogene	predicted gene 13394 [Source:MGI Symbol;Acc:MGI:3651848]	-
ENSMUSG00000028961	29217	26799	26804	15370	10720	14469	162.2184417	150.2577876	169.582083	112.8427946	70.83917422	96.47163207	14674.89534	25250.98824	-0.783005975	0.001264292	0.03252482	Pgd	4	149149991	149166771	-	6447	protein_coding	phosphogluconate dehydrogenase [Source:MGI Symbol;Acc:MGI:97553]	-
ENSMUSG00000004980	18687	29600	26030	17279	18471	13302	101.5949306	162.509203	161.2584096	124.2185393	119.5190028	86.8452162	17684.4336	22754.65209	-0.363681444	0.197510477	0.480445508	Hnrnpa2b1	6	51460932	51469894	-	6584	protein_coding	heterogeneous nuclear ribonucleoprotein A2/B1 [Source:MGI Symbol;Acc:MGI:104819]	-
ENSMUSG00000024991	25139	24975	21936	18272	18366	14653	173.8505244	174.4163929	172.8626618	167.0896136	151.1668931	121.6889269	18501.80994	21915.99161	-0.244330637	0.233784066	0.518043206	Eif3a	19	60761116	60790693	-	5176	protein_coding	eukaryotic translation initiation factor 3, subunit A [Source:MGI Symbol;Acc:MGI:95301]	-
ENSMUSG00000028063	21579	29281	25921	20476	15748	10196	132.3090342	181.3000339	181.103018	166.0116882	114.9205485	75.07312869	16886.58255	23465.92859	-0.474702844	0.152613988	0.426566129	Lmna	3	88480147	88509956	-	5838	protein_coding	lamin A [Source:MGI Symbol;Acc:MGI:96794]	-
ENSMUSG00000032115	31921	20897	16650	21017	15907	16545	158.0376145	104.4772462	93.93208597	137.5910113	93.73167081	98.36650785	19367.07963	20938.92251	-0.112602236	0.702551627	0.864082998	Hyou1	9	44379490	44392369	+	7230	protein_coding	hypoxia up-regulated 1 [Source:MGI Symbol;Acc:MGI:108030]	-
ENSMUSG00000028692	32655	15639	14234	26921	18200	15156	425.0492645	205.5665074	211.1214179	463.3574284	281.9519282	236.9030664	21946.19583	18807.4685	0.222647256	0.565529735	0.790527125	Akr1a1	4	116636510	116651680	-	2750	protein_coding	aldo-keto reductase family 1, member A1 (aldehyde reductase) [Source:MGI Symbol;Acc:MGI:1929955]	-
ENSMUSG00000001175	25724	22963	20092	23354	16881	13323	195.6630652	176.3813955	174.1443036	234.891331	152.8208538	121.693921	19477.67893	20884.10261	-0.100602863	0.729723677	0.878752571	Calm1	12	100199435	100209814	+	4706	protein_coding	calmodulin 1 [Source:MGI Symbol;Acc:MGI:88251]	-
ENSMUSG00000091957	28222	15829	13761	27402	19582	16143	1046.845882	592.928379	581.6486278	1344.041208	864.5022097	719.0775215	22954.25974	17417.25416	0.398225448	0.25679522	0.540792323	Rps2-ps10	18	61259008	61259972	-	965	transcribed_processed_pseudogene	ribosomal protein S2, pseudogene 10 [Source:MGI Symbol;Acc:MGI:3645604]	-
ENSMUSG00000029622	24519	20236	17481	22728	19344	16599	171.5850282	143.0062782	139.3986799	210.3164383	161.1153875	139.4938517	21233.6425	18867.44294	0.170432813	0.480976498	0.731924196	Arpc1b	5	145114215	145130705	+	5115	protein_coding	actin related protein 2/3 complex, subunit 1B [Source:MGI Symbol;Acc:MGI:1343142]	-
ENSMUSG00000058126	24660	20496	17809	23696	18069	15136	411.1339138	345.0747162	338.3339007	522.3969497	358.5406886	303.0385324	20653.61797	19093.51205	0.113291712	0.676774884	0.851056031	Tpm3-rs7	14	113314608	113316754	+	2147	protein_coding	tropomyosin 3, related sequence 7 [Source:MGI Symbol;Acc:MGI:99705]	-
ENSMUSG00000027248	28379	19618	16925	24442	14089	15930	323.6145555	225.9120965	219.9253987	368.5556385	191.2164399	218.1439835	19840.16081	19624.29261	0.015761464	0.961377811	0.983552147	Pdia3	2	121413775	121438687	+	3139	protein_coding	protein disulfide isomerase associated 3 [Source:MGI Symbol;Acc:MGI:95834]	-
ENSMUSG00000024608	21287	17699	14792	23961	20366	19978	550.5549159	462.2625499	435.9421225	819.4575949	626.9111933	620.4898734	23241.70598	16291.21769	0.512599225	0.022166232	0.163524028	Rps14	18	60774510	60778546	+	1384	protein_coding	ribosomal protein S14 [Source:MGI Symbol;Acc:MGI:98107]	-
ENSMUSG00000112023	25742	18954	18590	18532	22317	13598	169.4125197	125.9673198	139.4114221	161.2727043	174.8047097	107.4669089	19600.95435	19214.14215	0.028748313	0.914804381	0.966230365	Lilr4b	10	51480632	51486703	+	5439	protein_coding	leukocyte immunoglobulin-like receptor, subfamily B, member 4B [Source:MGI Symbol;Acc:MGI:102702]	-
ENSMUSG00000001525	18180	35461	27395	14492	13456	8460	195.5975239	385.278034	335.858644	206.1736503	172.3056635	109.304072	13185.63162	24780.91676	-0.910271958	0.009314352	0.10496719	Tubb5	17	35833921	35838306	-	3327	protein_coding	tubulin, beta 5 class I [Source:MGI Symbol;Acc:MGI:107812]	-
ENSMUSG00000020120	23029	15657	14543	24764	21781	17323	183.7545431	126.1610671	132.2308413	261.2878178	206.849712	165.990264	23113.04642	16115.6025	0.520231474	0.05789168	0.262529205	Plek	11	16971206	17052381	-	4486	protein_coding	pleckstrin [Source:MGI Symbol;Acc:MGI:1860485]	-
ENSMUSG00000058558	18636	19309	17058	20933	20234	19960	170.172316	178.0532015	177.4925257	252.7569128	219.9034553	218.8735336	22025.24136	16744.03346	0.39550209	0.023132537	0.166078877	Rpl5	5	107900502	107909005	+	3920	protein_coding	ribosomal protein L5 [Source:MGI Symbol;Acc:MGI:102854]	-
ENSMUSG00000032487	34003	12686	15597	17323	19828	16147	265.7504644	100.1233335	138.903638	179.0256516	184.4377464	151.5462334	19164.69723	18783.93362	0.028943623	0.93765396	0.974274288	Ptgs2	1	150100031	150108227	+	4580	protein_coding	prostaglandin-endoperoxide synthase 2 [Source:MGI Symbol;Acc:MGI:97798]	-
ENSMUSG00000024587	24345	13827	12208	27339	23177	14279	331.0900799	189.8970199	189.1893399	491.648112	375.152384	233.2011502	23523.41408	15187.04497	0.631238653	0.080663714	0.311375958	Nars	18	64499665	64516557	-	2632	protein_coding	asparaginyl-tRNA synthetase [Source:MGI Symbol;Acc:MGI:1917473]	-
ENSMUSG00000052459	33439	16242	15489	24686	13352	11477	198.0391713	97.1384394	104.5290373	193.3231686	94.11486916	81.62490811	18123.6653	19628.49315	-0.115094602	0.783415273	0.908280541	Atp6v1a	16	44085402	44139705	-	6044	protein_coding	ATPase, H+ transporting, lysosomal V1 subunit A [Source:MGI Symbol;Acc:MGI:1201780]	-
ENSMUSG00000018774	27254	16195	14773	24553	16742	14704	776.099223	465.7166299	479.3706568	924.5425893	567.4249587	502.8274701	20372.98597	17578.60246	0.212816615	0.527065717	0.764357418	Cd68	11	69664213	69666153	-	1257	protein_coding	CD68 antigen [Source:MGI Symbol;Acc:MGI:88342]	-
ENSMUSG00000006333	17283	19614	17034	21932	19662	18683	245.2993077	281.1235058	275.4923775	411.6146188	332.1383198	318.4346443	21765.43924	16432.16005	0.405507615	0.046577406	0.238639709	Rps9	7	3703993	3706897	+	2522	protein_coding	ribosomal protein S9 [Source:MGI Symbol;Acc:MGI:1924096]	-
ENSMUSG00000068739	25821	11132	9714	29979	21110	15209	179.7476661	78.25591916	77.0555728	275.95782	174.901098	127.1415106	24148.01107	13998.28073	0.786635437	0.063775226	0.276505794	Sars	3	108424865	108445209	-	5142	protein_coding	seryl-aminoacyl-tRNA synthetase [Source:MGI Symbol;Acc:MGI:102809]	-
ENSMUSG00000040747	23459	13333	13510	23886	17655	19499	482.0406011	276.6660056	316.3335278	649.0122782	431.7734622	481.1527452	22107.17301	15215.77096	0.538929294	0.073112041	0.295521319	Cd53	3	106759921	106790149	-	1742	protein_coding	CD53 antigen [Source:MGI Symbol;Acc:MGI:88341]	-
ENSMUSG00000020368	23951	18399	16364	19781	16035	13539	182.6818375	141.7162777	142.2253277	199.5057074	145.5642694	124.0094592	17886.19997	17792.5519	0.007550918	0.977158645	0.990536962	Canx	11	50293961	50325673	-	4693	protein_coding	calnexin [Source:MGI Symbol;Acc:MGI:88261]	-
ENSMUSG00000028639	21198	21168	17463	17108	18598	12455	299.7954363	302.3178241	281.4263352	319.9371944	313.0476681	211.5292191	17366.81485	18169.34602	-0.065186186	0.784013459	0.908288026	Ybx1	4	119277981	119294604	-	2531	protein_coding	Y box protein 1 [Source:MGI Symbol;Acc:MGI:99146]	CSD
ENSMUSG00000025980	20149	22747	19140	17741	15977	12100	272.9876239	311.2199193	295.4929655	317.835877	257.6314019	196.8662807	16579.01991	18883.77381	-0.187804497	0.444739098	0.705536833	Hspd1	1	55077835	55088243	-	2642	protein_coding	heat shock protein 1 (chaperonin) [Source:MGI Symbol;Acc:MGI:96242]	-
ENSMUSG00000021270	23907	22524	18568	19112	12715	10870	217.6929239	207.1183351	192.6637947	230.1233717	137.8001516	118.8626147	15547.56496	19721.66575	-0.343118312	0.250342975	0.535092606	Hsp90aa1	12	110690605	110702728	-	3931	protein_coding	heat shock protein 90, alpha (cytosolic), class A member 1 [Source:MGI Symbol;Acc:MGI:96250]	-
ENSMUSG00000031320	16838	17897	15956	18705	17239	19771	369.5377574	396.6453329	399.0323381	542.8269325	450.2922615	521.066862	20065.70103	15441.2097	0.377941066	0.037732971	0.215183381	Rps4x	X	102184941	102189394	-	1631	protein_coding	ribosomal protein S4, X-linked [Source:MGI Symbol;Acc:MGI:98158]	-
ENSMUSG00000028649	14100	25437	25566	7280	14722	18925	16.07252382	29.28091556	33.20805974	10.97315985	19.97311851	25.90582088	14505.24098	20044.17588	-0.466589175	0.235422101	0.51998086	Macf1	4	123349633	123684360	-	31402	protein_coding	microtubule-actin crosslinking factor 1 [Source:MGI Symbol;Acc:MGI:108559]	-
ENSMUSG00000045128	16571	17661	15386	21140	16776	17933	341.091903	367.1062513	360.8811287	575.390963	410.9842797	443.2738848	20199.94464	15105.34432	0.419277089	0.051702847	0.250888399	Rpl18a	8	70894722	70897412	-	1739	protein_coding	ribosomal protein L18A [Source:MGI Symbol;Acc:MGI:1924058]	-
ENSMUSG00000043716	18196	17943	15035	18103	18174	17566	242.3988396	241.3812112	228.2305582	318.8897211	288.1504035	281.0114341	19387.7308	15544.44658	0.318727788	0.061320037	0.270758443	Rpl7	1	16101295	16104662	-	2687	protein_coding	ribosomal protein L7 [Source:MGI Symbol;Acc:MGI:98073]	-
ENSMUSG00000038900	18497	16580	14284	19799	18581	17163	184.0188924	166.5710175	161.9297737	260.459218	220.0109514	205.045774	20040.09853	14982.79515	0.419561888	0.03282557	0.199556735	Rpl12	2	32961559	32965345	+	3598	protein_coding	ribosomal protein L12 [Source:MGI Symbol;Acc:MGI:98002]	-
ENSMUSG00000029467	23306	21924	18751	14900	13355	12566	137.187649	130.3229378	125.7730106	115.9762069	93.56324241	88.82614847	14741.60885	19431.30509	-0.398513821	0.046654188	0.238660195	Atp2a2	5	122453513	122502225	-	6081	protein_coding	ATPase, Ca++ transporting, cardiac muscle, slow twitch 2 [Source:MGI Symbol;Acc:MGI:88110]	-
ENSMUSG00000000740	15420	17431	15243	18435	17889	19592	212.7008798	242.8068933	239.5913385	336.2508691	293.6872392	324.5339901	20124.34403	14655.65487	0.457483577	0.010872852	0.114052109	Rpl13	8	123102350	123105244	+	2595	protein_coding	ribosomal protein L13 [Source:MGI Symbol;Acc:MGI:105922]	-
ENSMUSG00000025351	26158	11434	10479	26541	15801	11151	254.2980477	112.2510663	116.0844592	341.185946	182.8256658	130.181362	19570.89979	14438.51229	0.438767582	0.326451696	0.606853359	Cd63	10	128900989	128912822	+	3682	protein_coding	CD63 antigen [Source:MGI Symbol;Acc:MGI:99529]	-
ENSMUSG00000017404	18558	14767	13113	21215	17470	15841	649.9838251	522.2969029	523.3463406	982.5389505	728.246463	666.2703356	19738.37505	14079.99077	0.48733372	0.045280452	0.234900562	Rpl19	11	98026710	98030492	+	1022	protein_coding	ribosomal protein L19 [Source:MGI Symbol;Acc:MGI:98020]	-
ENSMUSG00000040952	16459	17500	14950	18227	15631	18155	125.7523544	135.0219964	130.1576275	184.1464005	142.1390939	166.5733183	18760.88215	14880.99346	0.334243424	0.084619227	0.318503228	Rps19	7	24884371	24889806	+	4685	protein_coding	ribosomal protein S19 [Source:MGI Symbol;Acc:MGI:1333780]	-
ENSMUSG00000025290	17316	16787	14268	18511	16981	16648	99.07706021	96.99568665	93.02600851	140.0524713	115.6386191	114.3889587	18811.07204	14694.81407	0.35625423	0.057185374	0.261842427	Rps24	14	24487125	24496959	+	6256	protein_coding	ribosomal protein S24 [Source:MGI Symbol;Acc:MGI:98147]	-
ENSMUSG00000059412	15398	18648	16342	17197	18220	13509	137.6207973	168.3084078	166.4334869	203.2393543	193.8126979	144.990471	17638.31167	15370.89808	0.198507816	0.385949916	0.656258268	Fxyd2	9	45399669	45410278	+	4005	protein_coding	FXYD domain-containing ion transport regulator 2 [Source:MGI Symbol;Acc:MGI:1195260]	-
ENSMUSG00000030109	14492	18774	16698	10667	20868	17447	169.9675721	222.3557455	223.1608227	165.4304311	291.2947608	245.7282067	17418.99846	15262.38939	0.190702673	0.498232476	0.74331245	Slc6a12	6	121343076	121365775	+	3052	protein_coding	solute carrier family 6 (neurotransmitter transporter, betaine/GABA), member 12 [Source:MGI Symbol;Acc:MGI:95628]	-
ENSMUSG00000022587	18997	12143	9170	29613	14574	14187	179.7033486	115.9981168	98.8453479	370.415298	164.0831604	161.1603569	21387.92015	12130.27932	0.818158633	0.0413098	0.225205522	Ly6e	15	74955051	74959905	+	3784	protein_coding	lymphocyte antigen 6 complex, locus E [Source:MGI Symbol;Acc:MGI:106651]	-
ENSMUSG00000047126	23364	17407	16327	15362	14000	12206	98.40148286	74.03416313	78.35678164	85.55345784	70.17728806	61.73398553	15016.81379	17318.22518	-0.205734308	0.381550424	0.652994642	Cltc	11	86694351	86757565	-	8499	protein_coding	clathrin, heavy polypeptide (Hc) [Source:MGI Symbol;Acc:MGI:2388633]	-
ENSMUSG00000027009	6940	25765	25533	5671	20481	14264	17.77201655	66.62867581	74.50661544	19.20313994	62.42269235	43.86469091	14252.0422	18047.20866	-0.340593016	0.534228622	0.769715334	Itga4	2	79255426	79333123	+	13978	protein_coding	integrin alpha 4 [Source:MGI Symbol;Acc:MGI:96603]	-
ENSMUSG00000042406	21700	14580	12157	19348	14670	16085	329.4110837	223.5063131	210.2909787	388.3737904	265.0468749	293.2216572	18136.39021	14622.04318	0.310716694	0.266355912	0.549937193	Atf4	15	80255184	80257541	+	2358	protein_coding	activating transcription factor 4 [Source:MGI Symbol;Acc:MGI:88096]	TF_bZIP
ENSMUSG00000025428	18402	18008	14759	16606	16161	13958	210.1114675	207.6366476	192.0248409	250.7177745	219.6175589	191.3834716	16855.1319	15531.98054	0.117923931	0.550800173	0.780925116	Atp5a1	18	77773729	77782869	+	3135	protein_coding	ATP synthase, H+ transporting, mitochondrial F1 complex, alpha subunit 1 [Source:MGI Symbol;Acc:MGI:88115]	-
ENSMUSG00000001750	24434	17703	15526	17768	11315	9313	195.6632762	143.1579325	141.6739769	188.1432571	107.8408767	89.55727265	14002.30986	17450.89467	-0.31766364	0.34181033	0.620599845	Tcirg1	19	3896050	3907133	-	4470	protein_coding	T cell, immune regulator 1, ATPase, H+ transporting, lysosomal V0 protein A3 [Source:MGI Symbol;Acc:MGI:1350931]	-
ENSMUSG00000024393	16374	19660	16920	10701	18452	13554	76.80608123	93.12754008	90.4392457	66.37439052	103.014502	76.34925561	15236.14749	16143.52283	-0.083437597	0.735145915	0.882186782	Prrc2a	17	35149076	35164897	-	7631	protein_coding	proline-rich coiled-coil 2A [Source:MGI Symbol;Acc:MGI:1915467]	-
ENSMUSG00000029614	16282	17076	14928	16878	15846	13896	185.6095753	196.5769396	193.9143749	254.4186654	214.994019	190.2299688	16829.04654	14697.69828	0.19534785	0.329589392	0.610241467	Rpl6	5	121204481	121209241	+	3140	protein_coding	ribosomal protein L6 [Source:MGI Symbol;Acc:MGI:108057]	-
ENSMUSG00000001025	21187	13027	11571	25891	12667	10448	554.7831049	344.4704481	345.2553407	896.4745107	394.7677177	328.5363507	17990.58557	13822.53355	0.380197183	0.361162996	0.637003491	S100a6	3	90612882	90624181	+	1367	protein_coding	S100 calcium binding protein A6 (calcyclin) [Source:MGI Symbol;Acc:MGI:1339467]	-
ENSMUSG00000071644	15395	16656	14333	17338	15451	15511	211.947657	231.5652758	224.8546014	315.6336419	253.1743009	256.4396818	17433.26631	14119.19146	0.304170219	0.115287216	0.370573063	Eef1g	19	8967041	8978479	+	2600	protein_coding	eukaryotic translation elongation factor 1 gamma [Source:MGI Symbol;Acc:MGI:1914410]	-
ENSMUSG00000049517	16611	14197	11960	18238	16141	15717	468.9200466	404.7188201	384.7245962	680.7938024	542.3099326	532.8060886	18090.16781	12964.22282	0.480642833	0.022702472	0.165273839	Rps23	13	90922958	90924950	+	1268	protein_coding	ribosomal protein S23 [Source:MGI Symbol;Acc:MGI:1913725]	-
ENSMUSG00000028494	21846	7495	7800	29358	13697	12381	222.6587142	77.14240981	90.58955407	395.6667854	166.1526695	151.5374573	20355.53468	11139.74064	0.869684025	0.080659478	0.311375958	Plin2	4	86648386	86670060	-	3512	protein_coding	perilipin 2 [Source:MGI Symbol;Acc:MGI:87920]	-
ENSMUSG00000063457	14941	13945	10967	20908	15613	16201	848.9094948	800.1179998	710.0440956	1570.831413	1055.801282	1105.401506	19103.25171	12075.43553	0.661714084	0.00623293	0.084719596	Rps15	10	80292453	80294114	+	630	protein_coding	ribosomal protein S15 [Source:MGI Symbol;Acc:MGI:98117]	-
ENSMUSG00000024335	21954	17413	15828	13911	11459	11569	107.8714157	86.40126785	88.62056445	90.38293295	67.01214787	68.26294872	13356.77103	16744.54194	-0.3261476	0.152840759	0.426905719	Brd2	17	34112023	34122634	-	7285	protein_coding	bromodomain containing 2 [Source:MGI Symbol;Acc:MGI:99495]	-
ENSMUSG00000030738	20195	13194	11249	17865	17144	11487	205.8900233	135.8381386	130.6836072	240.84067	208.0260407	140.6353735	16816.56568	13476.3621	0.319429798	0.295958127	0.578620361	Eif3c	7	126546455	126566411	-	3511	protein_coding	eukaryotic translation initiation factor 3, subunit C [Source:MGI Symbol;Acc:MGI:1926966]	-
ENSMUSG00000020097	29054	12760	11808	17742	10690	8469	169.2963877	75.08379764	78.40321208	136.7035193	74.13675361	59.26119393	13481.20124	16110.64163	-0.257089337	0.549058277	0.780056389	Sgpl1	10	61098642	61147703	-	6143	protein_coding	sphingosine phosphate lyase 1 [Source:MGI Symbol;Acc:MGI:1261415]	-
ENSMUSG00000009687	17336	14974	12902	20122	14599	10569	148.0300545	129.1197351	125.5375908	227.1995707	148.3673055	108.3755722	16482.99492	13715.46156	0.26515179	0.391973705	0.661276391	Fxyd5	7	31032722	31042481	-	4192	protein_coding	FXYD domain-containing ion transport regulator 5 [Source:MGI Symbol;Acc:MGI:1201785]	-
ENSMUSG00000001416	17566	16644	13603	16597	14044	11621	98.70876559	94.44834369	87.10303587	123.3240553	93.92641864	78.41927959	15302.67889	14505.13945	0.077192959	0.749022758	0.888643168	Cct3	3	88297116	88321767	+	6370	protein_coding	chaperonin containing Tcp1, subunit 3 (gamma) [Source:MGI Symbol;Acc:MGI:104708]	-
ENSMUSG00000028581	22991	11380	10704	16873	14565	13374	217.2551929	108.5946333	115.2588167	210.8336716	163.8086735	151.7644764	16201.40253	13576.15135	0.255022452	0.442823764	0.703829246	Laptm5	4	130913125	130936141	+	3788	protein_coding	lysosomal-associated protein transmembrane 5 [Source:MGI Symbol;Acc:MGI:108046]	-
ENSMUSG00000030057	18363	16217	13838	16685	13561	10889	216.5031113	193.0833481	185.9129257	260.1249918	190.2945383	154.1718238	14913.68043	14689.40545	0.02183369	0.932956023	0.972765926	Cnbp	6	87842615	87851106	-	3036	protein_coding	cellular nucleic acid binding protein [Source:MGI Symbol;Acc:MGI:88431]	-
ENSMUSG00000073702	14156	15207	12729	16830	14653	15957	304.8820172	330.7414286	312.3929997	479.3036456	375.6054671	412.7043106	17117.44663	12801.71116	0.419113032	0.029076307	0.187238254	Rpl31	1	39367842	39371911	+	1662	protein_coding	ribosomal protein L31 [Source:MGI Symbol;Acc:MGI:2149632]	-
ENSMUSG00000007041	13247	16306	13998	16691	15363	13695	263.5776901	327.6365514	317.3751011	439.1458971	363.815537	327.2273932	16519.74376	13280.66847	0.314854966	0.150041045	0.42287604	Clic1	17	35049966	35058749	+	1799	protein_coding	chloride intracellular channel 1 [Source:MGI Symbol;Acc:MGI:2148924]	-
ENSMUSG00000022636	16804	17371	16161	13663	13548	11603	84.46834048	88.17793133	92.56893577	90.81607294	81.05327679	70.04031424	13996.36751	15344.77562	-0.132705507	0.496583032	0.74282001	Alcam	16	52248996	52454074	-	7121	protein_coding	activated leukocyte cell adhesion molecule [Source:MGI Symbol;Acc:MGI:1313266]	-
ENSMUSG00000059291	15879	15021	12598	17703	15005	12651	210.7484926	201.3232678	190.5279453	310.6873413	237.0235116	201.6335	16420.39193	13204.77469	0.314403526	0.182088931	0.46141529	Rpl11	4	136028265	136053428	-	2697	protein_coding	ribosomal protein L11 [Source:MGI Symbol;Acc:MGI:1914275]	-
ENSMUSG00000018707	18877	15510	14625	11807	13411	13719	43.15379179	35.80565152	38.09759954	35.6911803	36.48894011	37.66213595	13974.19721	14892.06664	-0.091779866	0.608656182	0.815112068	Dync1h1	12	110601452	110666945	+	15658	protein_coding	dynein cytoplasmic 1 heavy chain 1 [Source:MGI Symbol;Acc:MGI:103147]	-
ENSMUSG00000020048	19746	15672	12868	16789	10700	12045	175.2995834	140.5011798	130.1752904	197.0887982	113.0575654	128.4118374	14367.09269	14610.10029	-0.0242291	0.932771211	0.972745916	Hsp90b1	10	86690209	86705509	-	4032	protein_coding	heat shock protein 90, beta (Grp94), member 1 [Source:MGI Symbol;Acc:MGI:98817]	-
ENSMUSG00000032231	18563	13369	12729	22037	10932	9999	178.0923196	129.5238502	139.1576429	279.5663255	124.8276368	115.1993686	15751.06598	13543.59916	0.217814152	0.565301923	0.79042818	Anxa2	9	69453620	69491795	+	3731	protein_coding	annexin A2 [Source:MGI Symbol;Acc:MGI:88246]	-
ENSMUSG00000037242	16809	20042	17819	11523	11775	9654	91.55173882	110.2350173	110.5920222	82.98997673	76.33078624	63.14348085	11878.9733	16680.15993	-0.489731493	0.020954264	0.159410753	Clic4	4	135213969	135272814	-	6572	protein_coding	chloride intracellular channel 4 (mitochondrial) [Source:MGI Symbol;Acc:MGI:1352754]	-
ENSMUSG00000009927	14868	16298	13939	13518	13526	15457	197.770326	218.9256698	211.2788122	237.7696289	214.1371706	246.9052296	15279.00959	13730.206	0.154195771	0.379830814	0.65167917	Rps25	9	44407139	44410427	+	2691	protein_coding	ribosomal protein S25 [Source:MGI Symbol;Acc:MGI:1922867]	-
ENSMUSG00000034993	25403	11830	10362	19605	11403	8737	328.7419351	154.5996977	152.8021407	335.4843817	175.6318692	135.7778537	14538.06153	14296.46252	0.024151566	0.955569541	0.981235933	Vat1	11	101458745	101466230	-	2766	protein_coding	vesicle amine transport 1 [Source:MGI Symbol;Acc:MGI:1349450]	-
ENSMUSG00000025232	17916	9902	8709	21926	15310	13511	321.2941303	179.324016	177.9695818	519.9439253	326.7766593	290.96834	18450.37514	11004.93982	0.745472084	0.032694378	0.199079761	Hexa	9	59539540	59565109	+	1996	protein_coding	hexosaminidase A [Source:MGI Symbol;Acc:MGI:96073]	-
ENSMUSG00000071415	15031	14503	12887	16556	13931	14288	303.9743113	296.1833576	296.9727417	442.7308519	335.3091469	346.9899965	16179.25432	12901.79029	0.326552146	0.106866567	0.355774256	Rpl23	11	97777527	97782437	-	1770	protein_coding	ribosomal protein L23 [Source:MGI Symbol;Acc:MGI:1929455]	-
ENSMUSG00000024644	27482	8805	8319	25287	8893	8249	464.2368955	150.201571	160.1320244	564.8381053	178.7943169	167.3359009	15683.94699	13335.61466	0.233981712	0.679790938	0.85275984	Cndp2	18	84667470	84685633	-	2119	protein_coding	CNDP dipeptidase 2 (metallopeptidase M20 family) [Source:MGI Symbol;Acc:MGI:1913304]	-
ENSMUSG00000071866	13920	17714	16158	14335	13804	10696	142.0371421	182.5295265	187.8737246	193.4174923	167.6415782	131.0631462	14026.64126	14605.7571	-0.058373105	0.812157688	0.923593136	Ppia	11	6415443	6419817	+	3508	protein_coding	peptidylprolyl isomerase A [Source:MGI Symbol;Acc:MGI:97749]	-
ENSMUSG00000026615	17912	11934	10111	16109	17938	12537	35.41928539	23.83063113	22.78272018	42.12109538	42.21665641	29.77048053	16782.80976	12065.19554	0.476111805	0.08722891	0.322616646	Eprs	1	185363044	185428360	+	18102	protein_coding	glutamyl-prolyl-tRNA synthetase [Source:MGI Symbol;Acc:MGI:97838]	-
ENSMUSG00000016559	14276	15055	13469	17073	13212	12838	171.7101182	182.8621848	184.6037217	271.5404599	189.1350475	185.4313772	15622.78403	13037.20915	0.260996888	0.264654439	0.548147947	H3f3b	11	116021912	116027962	-	2976	protein_coding	H3 histone, family 3B [Source:MGI Symbol;Acc:MGI:1101768]	-
ENSMUSG00000093674	17188	12635	9978	20477	14015	11472	526.7502823	391.0285567	348.4485673	829.8146985	511.1950433	422.1969338	16732.7452	12016.43621	0.477635733	0.140868208	0.409717027	Rpl41	10	128548114	128549305	-	1168	protein_coding	ribosomal protein L41 [Source:MGI Symbol;Acc:MGI:1915195]	-
ENSMUSG00000022462	15314	16774	14876	9238	15868	13630	62.02359288	68.6054651	68.65468815	49.4745208	76.48998388	66.29192617	13805.6229	14310.24302	-0.05176641	0.826431093	0.92942985	Slc38a2	15	96687392	96699730	-	8838	protein_coding	solute carrier family 38, member 2 [Source:MGI Symbol;Acc:MGI:1915010]	-
ENSMUSG00000025503	22061	11681	11465	18435	8949	12701	363.7371385	194.4895502	215.4032551	401.9212368	175.6107345	251.47619	14623.11054	13646.27843	0.099718035	0.793776025	0.913837902	Taldo1	7	141392199	141402968	+	2171	protein_coding	transaldolase 1 [Source:MGI Symbol;Acc:MGI:1274789]	-
ENSMUSG00000020422	17595	19063	17419	8905	13418	8658	56.32381431	61.62370863	63.53920221	37.69398658	51.12162784	33.28257145	11093.02094	16488.66466	-0.571807357	0.016550284	0.142489076	Tns3	11	8431652	8664535	-	11182	protein_coding	tensin 3 [Source:MGI Symbol;Acc:MGI:2443012]	-
ENSMUSG00000039910	9981	17714	15357	11575	13242	16868	145.4089619	260.6078872	254.9407471	222.9838856	229.6068296	295.1054399	14926.27495	13194.71117	0.177910968	0.548592667	0.779845417	Cited2	10	17723218	17725674	+	2457	protein_coding	Cbp/p300-interacting transactivator, with Glu/Asp-rich carboxy-terminal domain, 2 [Source:MGI Symbol;Acc:MGI:1306784]	-
ENSMUSG00000036371	14221	16591	13880	14028	14754	11222	25.30400095	29.81160916	28.1426038	33.00579341	31.24517331	23.97871069	14421.12166	13608.53703	0.083661426	0.700835821	0.863467994	Serbp1	6	67238176	67297736	+	20117	protein_coding	serpine1 mRNA binding protein 1 [Source:MGI Symbol;Acc:MGI:1914120]	-
ENSMUSG00000036103	21177	13397	12585	19283	9678	8405	228.1849953	145.7753191	154.5224616	274.7467785	124.114455	108.7569123	13701.17773	14264.33728	-0.058140003	0.883449495	0.953668207	Colec12	18	9707648	9877995	+	3322	protein_coding	collectin sub-family member 12 [Source:MGI Symbol;Acc:MGI:2152907]	-
ENSMUSG00000037805	13931	13786	12090	15584	15084	13987	205.125479	204.9884477	202.8520348	303.4251787	264.3430762	247.3195203	16099.42896	12107.16471	0.411130922	0.023521061	0.167385266	Rpl10a	17	28328471	28331033	+	2431	protein_coding	ribosomal protein L10A [Source:MGI Symbol;Acc:MGI:1343877]	-
ENSMUSG00000000290	18066	13853	11848	16844	11329	12356	211.8847749	164.0723416	158.342881	261.2271662	158.1406146	174.0252033	14714.58676	13249.23597	0.151307058	0.586378658	0.80236536	Itgb2	10	77530252	77565708	+	3052	protein_coding	integrin beta 2 [Source:MGI Symbol;Acc:MGI:96611]	-
ENSMUSG00000006304	16620	12747	11574	15973	13965	13124	292.6280246	226.6452798	232.2117149	371.8833622	292.6442102	277.4901825	15560.28691	12413.05957	0.32598324	0.155762718	0.430879154	Arpc2	1	74236084	74268209	+	2033	protein_coding	actin related protein 2/3 complex, subunit 2 [Source:MGI Symbol;Acc:MGI:1923959]	-
ENSMUSG00000029430	14838	16438	14167	14072	14354	9985	200.727928	224.561452	218.386647	251.7234193	231.1103934	162.2097701	13867.55932	13838.15873	0.003049152	0.989871379	0.996022262	Ran	5	129020069	129024323	+	2646	protein_coding	RAN, member RAS oncogene family [Source:MGI Symbol;Acc:MGI:1333112]	-
ENSMUSG00000026981	23871	7603	7966	32200	8881	3161	154.3743928	49.65276486	58.703055	275.3568483	68.35662621	24.54853898	16561.34797	11815.40945	0.487134989	0.6447299	0.835068721	Il1rn	2	24336853	24351494	+	5535	protein_coding	interleukin 1 receptor antagonist [Source:MGI Symbol;Acc:MGI:96547]	-
ENSMUSG00000003847	10624	19269	17495	5123	14752	16330	20.69245834	37.89980723	38.82877828	13.1942207	34.19708055	38.19501782	12779.79035	14546.95714	-0.1868314	0.662644681	0.845151801	Nfat5	8	107293470	107379517	+	18378	protein_coding	nuclear factor of activated T cells 5 [Source:MGI Symbol;Acc:MGI:1859333]	RHD
ENSMUSG00000074305	14456	16996	15933	6233	10829	19078	41.89558824	49.74170553	52.61789389	23.88650671	37.35275221	66.39715976	12808.48798	14476.20402	-0.176563465	0.637860122	0.832388406	Peak1	9	56201126	56418067	-	12351	protein_coding	pseudopodium-enriched atypical kinase 1 [Source:MGI Symbol;Acc:MGI:2442366]	-
ENSMUSG00000030707	10682	16552	15339	13095	17225	10617	137.3920622	214.987566	224.8132311	222.715238	263.6831627	163.9862333	14706.34032	13051.34558	0.172251125	0.561782707	0.788134584	Coro1a	7	126699773	126707787	-	2783	protein_coding	coronin, actin binding protein 1A [Source:MGI Symbol;Acc:MGI:1345961]	-
ENSMUSG00000038274	12796	12668	10830	17160	13773	16262	562.0033411	561.8579334	542.0119656	996.5918023	719.9582515	857.6994417	17046.27061	11031.14756	0.627851931	0.002399484	0.048312805	Fau	19	6057888	6059524	+	815	protein_coding	Finkel-Biskis-Reilly murine sarcoma virus (FBR-MuSV) ubiquitously expressed (fox derived) [Source:MGI Symbol;Acc:MGI:102547]	-
ENSMUSG00000040463	16070	17160	14083	10721	13786	10983	99.12554336	106.8909125	98.98756362	87.44608308	101.2096862	81.35555131	12730.79946	14380.67485	-0.175806039	0.349196644	0.62637229	Mybbp1a	11	72441355	72451768	+	5803	protein_coding	MYB binding protein (P160) 1a [Source:MGI Symbol;Acc:MGI:106181]	-
ENSMUSG00000054766	13869	20124	16980	11078	12496	7738	121.9756142	178.7293891	170.1693355	128.8322487	130.8015776	81.72465494	11288.24016	15571.14562	-0.46405816	0.103297521	0.349204357	Set	2	30057378	30072577	+	4070	protein_coding	SET nuclear oncogene [Source:MGI Symbol;Acc:MGI:1860267]	-
ENSMUSG00000027940	17204	15800	13840	12868	12485	9893	101.2024732	93.85827666	92.77127683	100.0940139	87.41064782	69.88535988	12725.45802	14230.52202	-0.161294946	0.457521947	0.714266635	Tpm3	3	90072649	90100902	+	6085	protein_coding	tropomyosin 3, gamma [Source:MGI Symbol;Acc:MGI:1890149]	-
ENSMUSG00000038366	20640	16192	13397	13468	10259	7683	113.7503685	90.11506726	84.13301029	98.14803023	67.29181607	50.84759978	11413.8353	15198.13974	-0.413144004	0.172003724	0.450011035	Lasp1	11	97799000	97838764	+	6495	protein_coding	LIM and SH3 protein 1 [Source:MGI Symbol;Acc:MGI:109656]	-
ENSMUSG00000057841	12900	14749	12275	13620	14110	13708	479.4967832	553.6207508	519.9160686	669.4350638	624.2191694	611.880465	14909.54129	12151.45473	0.295099993	0.090583267	0.327946038	Rpl32	6	115805505	115808747	-	963	protein_coding	ribosomal protein L32 [Source:MGI Symbol;Acc:MGI:98038]	-
ENSMUSG00000063316	14849	13332	11091	15416	14412	12219	346.2669983	313.9518139	294.7137183	475.3581645	399.9928686	342.1732576	15184.73258	11909.73783	0.350451308	0.104691415	0.351868475	Rpl27	11	101442298	101445529	+	1535	protein_coding	ribosomal protein L27 [Source:MGI Symbol;Acc:MGI:98036]	-
ENSMUSG00000031960	18328	10376	8781	18247	14414	11067	70.67987729	40.40773157	38.58694886	93.04810733	66.15753701	51.25156428	15871.81174	11287.83574	0.491670009	0.153244101	0.427436124	Aars	8	111033144	111057664	+	9282	protein_coding	alanyl-tRNA synthetase [Source:MGI Symbol;Acc:MGI:2384560]	-
ENSMUSG00000027340	11489	19660	20412	5715	12340	11333	51.72288616	89.37948161	104.7132967	34.02139498	66.11953354	61.26915838	10427.34057	15880.07106	-0.60681603	0.095141834	0.336350862	Slc23a2	2	132052496	132145108	-	7951	protein_coding	solute carrier family 23 (nucleobase transporters), member 2 [Source:MGI Symbol;Acc:MGI:1859682]	-
ENSMUSG00000036427	14158	16669	14996	12037	11609	11279	78.54704009	93.38803971	94.80234922	88.30423602	76.65435387	75.1441225	12586.71963	13982.97088	-0.151773991	0.435598911	0.698151046	Gpi1	7	34201330	34230336	-	6452	protein_coding	glucose phosphate isomerase 1 [Source:MGI Symbol;Acc:MGI:95797]	-
ENSMUSG00000021546	16132	16855	14565	11280	11251	10172	89.30479704	94.22564696	91.87827125	82.5716637	74.12962433	67.62222098	11785.05527	14468.86662	-0.296012365	0.101959332	0.346868262	Hnrnpk	13	58391142	58403343	-	6466	protein_coding	heterogeneous nuclear ribonucleoprotein K [Source:MGI Symbol;Acc:MGI:99894]	-
ENSMUSG00000037563	12204	14174	12011	13203	13821	13906	345.0569411	404.7014815	386.9755157	493.6243255	465.0954984	472.1579415	14718.29063	11692.66927	0.332005683	0.057631493	0.262399184	Rps16	7	28350652	28353155	+	1266	protein_coding	ribosomal protein S16 [Source:MGI Symbol;Acc:MGI:98118]	-
ENSMUSG00000036606	9719	16814	14032	9942	15856	12941	45.06366986	78.72810793	74.13790373	60.95566789	87.5009386	72.05586172	13831.57335	12415.07535	0.155893269	0.594780069	0.807568228	Plxnb2	15	89155549	89180788	-	7720	protein_coding	plexin B2 [Source:MGI Symbol;Acc:MGI:2154239]	-
ENSMUSG00000027342	9605	24321	21402	6911	7927	8932	143.2545426	366.3078768	363.7316933	136.2973108	140.7129252	159.9765225	8521.197915	17029.14752	-0.998865746	0.006908812	0.089323604	Pcna	2	132249162	132253314	-	2400	protein_coding	proliferating cell nuclear antigen [Source:MGI Symbol;Acc:MGI:97503]	-
ENSMUSG00000030144	16124	12610	12856	14096	9011	14018	360.9496296	285.0642097	327.9407808	417.2583756	240.0827189	376.8394587	13435.8753	12653.43153	0.086544751	0.753152012	0.890630269	Clec4d	6	123262111	123275265	+	1599	protein_coding	C-type lectin domain family 4, member d [Source:MGI Symbol;Acc:MGI:1298389]	-
ENSMUSG00000032116	17056	14122	11762	12384	11673	11486	68.22970392	57.04877236	53.61585377	65.50773803	55.5767165	55.17744873	12814.61504	13005.99806	-0.021418384	0.91683509	0.967041049	Stt3a	9	36729344	36767679	-	8948	protein_coding	STT3, subunit of the oligosaccharyltransferase complex, homolog A (S. cerevisiae) [Source:MGI Symbol;Acc:MGI:105124]	-
ENSMUSG00000025044	11487	14892	13609	14201	11081	12941	64.81353687	84.85275053	87.49859232	105.9530319	74.41357257	87.68462365	13816.62941	12224.60078	0.17661315	0.46648691	0.720810555	Msr1	8	39581685	39642673	-	6344	protein_coding	macrophage scavenger receptor 1 [Source:MGI Symbol;Acc:MGI:98257]	-
ENSMUSG00000024740	17819	14670	12589	11863	11493	9680	153.5092587	127.6248243	123.5828572	135.139136	117.8416333	100.143579	11921.19592	13662.9206	-0.196766349	0.369536655	0.64364164	Ddb1	19	10605625	10629813	+	4155	protein_coding	damage specific DNA binding protein 1 [Source:MGI Symbol;Acc:MGI:1202384]	-
ENSMUSG00000004897	13202	16450	12464	11971	13152	10595	164.4850295	206.9694987	176.9537785	197.2206748	195.026016	158.5200185	12856.54995	12801.49774	0.006178747	0.976474089	0.990111812	Hdgf	3	87906321	87916132	+	2873	protein_coding	hepatoma-derived growth factor [Source:MGI Symbol;Acc:MGI:1194494]	-
ENSMUSG00000010095	16729	9730	9128	15774	11252	14821	169.6838844	99.66375671	105.5023175	211.5669445	135.835861	180.5280239	15137.34872	10748.06438	0.494009957	0.104862369	0.352207881	Slc3a2	19	8706882	8723369	-	3529	protein_coding	solute carrier family 3 (activators of dibasic and neutral amino acid transport), member 2 [Source:MGI Symbol;Acc:MGI:96955]	-
ENSMUSG00000064193	13260	13584	12269	12147	14117	11899	364.5480795	377.131458	384.3582511	441.5863933	461.9211048	392.8423132	13713.68996	11912.01092	0.20320237	0.245199419	0.531013399	Gm4735	2	80837141	80838442	+	1302	processed_pseudogene	predicted gene 4735 [Source:MGI Symbol;Acc:MGI:3645521]	-
ENSMUSG00000060036	12842	15243	12753	12420	13270	10739	144.7808796	173.541278	163.834989	185.1550245	178.0588516	145.3914581	13120.36068	12438.0836	0.077035464	0.706090404	0.866048889	Rpl3	15	80077791	80091868	-	3175	protein_coding	ribosomal protein L3 [Source:MGI Symbol;Acc:MGI:1351605]	-
ENSMUSG00000024781	22333	14996	13748	12314	6798	7049	269.2521272	182.5749984	188.8719013	196.3118824	97.54552207	102.0554242	9550.605481	15455.58314	-0.694502081	0.04384605	0.231507962	Lipa	19	34492318	34527474	-	2969	protein_coding	lysosomal acid lipase A [Source:MGI Symbol;Acc:MGI:96789]	-
ENSMUSG00000065037	16903	52	51	3310	2086	54392	1827.923737	5.678732629	6.284637155	473.3230297	268.4866432	7063.595379	20991.55313	4948.12091	2.084807856	NA	1	Rn7sk	9	78175303	78175633	-	331	misc_RNA	RNA, 7SK, nuclear [Source:MGI Symbol;Acc:MGI:103186]	-
ENSMUSG00000025534	15975	13195	11614	14710	11342	9819	125.7310914	104.8733184	104.1596213	153.0910679	106.244281	92.80376238	13012.35351	12370.30416	0.072969239	0.781589272	0.907347754	Gusb	5	129989011	130003049	-	4548	protein_coding	glucuronidase, beta [Source:MGI Symbol;Acc:MGI:95872]	-
ENSMUSG00000025508	12388	12412	9858	16127	12984	12703	214.0098292	216.5349915	194.0604746	368.4015685	266.9654936	263.5331945	15132.9079	10515.17601	0.525183747	0.019355798	0.153478142	Rplp2	7	141447370	141451585	+	2072	protein_coding	ribosomal protein, large P2 [Source:MGI Symbol;Acc:MGI:1914436]	-
ENSMUSG00000040225	18073	17722	15199	6806	9979	8610	40.20152237	39.8087719	38.52503283	20.01886987	26.41881742	22.99915642	9078.646979	15498.11788	-0.771517635	8.62E-05	0.005491317	Prrc2c	1	162670725	162740556	-	16092	protein_coding	proline-rich coiled-coil 2C [Source:MGI Symbol;Acc:MGI:1913754]	-
ENSMUSG00000020849	15167	12560	10826	15399	12280	9817	211.4106892	176.7952903	171.9535038	283.8279336	203.7228402	164.3245876	13601.30938	11687.66744	0.218727976	0.418697992	0.683974626	Ywhae	11	75732869	75765845	+	2568	protein_coding	tyrosine 3-monooxygenase/tryptophan 5-monooxygenase activation protein, epsilon polypeptide [Source:MGI Symbol;Acc:MGI:894689]	-
ENSMUSG00000059040	12032	12532	11526	13691	13748	11829	245.1254119	257.8248039	267.5745971	368.825589	333.3528226	289.397683	14155.2956	10999.66665	0.363874601	0.057542999	0.262399184	Eno1b	18	48045335	48048378	+	1757	protein_coding	enolase 1B, retrotransposed [Source:MGI Symbol;Acc:MGI:3648653]	-
ENSMUSG00000012848	11084	14149	12577	11673	12434	13349	228.8072064	294.9529369	295.8461992	318.6332021	305.4908063	330.9164977	13455.25765	11547.1694	0.220645306	0.272475768	0.555866201	Rps5	7	12922290	12926686	+	1734	protein_coding	ribosomal protein S5 [Source:MGI Symbol;Acc:MGI:1097682]	-
ENSMUSG00000031765	18677	10897	10368	22666	6526	5750	536.5514233	316.1294677	339.4024497	861.0224551	223.1338207	198.3666147	12983.87426	12068.29158	0.105473788	0.844283417	0.936638545	Mt1	8	94179082	94180327	+	1246	protein_coding	metallothionein 1 [Source:MGI Symbol;Acc:MGI:97171]	-
ENSMUSG00000107092	8682	15274	13473	10130	11925	15018	224.5463325	398.9263906	397.0692413	346.442362	367.0782667	466.4389288	13268.57691	11475.9353	0.209422488	0.481084265	0.731924196	Gm7993	5	95974240	95975623	+	1384	processed_pseudogene	predicted gene 7993 [Source:MGI Symbol;Acc:MGI:3647399]	-
ENSMUSG00000022895	10666	12682	12152	11451	14504	12932	66.05352753	79.3114668	85.75470332	93.77200714	106.9045839	96.17376917	13940.76326	10853.90292	0.361124198	0.072107661	0.293866001	Ets2	16	95702075	95721051	+	5780	protein_coding	E26 avian leukemia oncogene 2, 3' domain [Source:MGI Symbol;Acc:MGI:95456]	ETS
ENSMUSG00000037902	12691	11883	10815	14270	12598	11985	92.50137421	87.46458391	89.8244602	137.5345069	109.2868843	104.9027525	14034.38056	10765.08812	0.382582042	0.056914078	0.261132443	Sirpa	2	129592835	129632228	+	4911	protein_coding	signal-regulatory protein alpha [Source:MGI Symbol;Acc:MGI:108563]	-
ENSMUSG00000037169	8222	16894	13874	7868	14447	12922	89.31909792	185.333165	171.7450772	113.0229316	186.7921533	168.5749724	12539.6155	11950.83226	0.069404646	0.84135928	0.935332535	Mycn	12	12936093	12941914	-	3295	protein_coding	v-myc avian myelocytomatosis viral related oncogene, neuroblastoma derived [Source:MGI Symbol;Acc:MGI:97357]	bHLH
ENSMUSG00000030084	22219	11361	10957	16507	5927	7215	87.84282489	45.35781665	49.36159653	86.29493319	27.88886319	34.25426275	10919.60405	13429.89369	-0.298558287	0.518240582	0.758255114	Plxna1	6	89316314	89362620	-	9054	protein_coding	plexin A1 [Source:MGI Symbol;Acc:MGI:107685]	-
ENSMUSG00000041168	12865	8947	6786	14277	17704	13401	105.2817964	73.93919707	63.28096641	154.4954937	172.4364197	131.6974021	16299.02866	8618.172153	0.919302617	0.00063671	0.02137082	Lonp1	17	56614297	56626887	-	4374	protein_coding	lon peptidase 1, mitochondrial [Source:MGI Symbol;Acc:MGI:1921392]	-
ENSMUSG00000016319	12276	16101	13011	10709	11971	9823	266.961924	353.5892807	322.4176976	307.9475288	309.8396367	256.5270061	11692.79895	12610.96543	-0.109060608	0.608942548	0.815281629	Slc25a5	X	36795651	36798807	+	1646	protein_coding	solute carrier family 25 (mitochondrial carrier, adenine nucleotide translocator), member 5 [Source:MGI Symbol;Acc:MGI:1353496]	-
ENSMUSG00000038650	21115	11114	9872	19383	6360	6003	291.3690304	154.8732786	155.2291221	353.6784998	104.4536255	99.47573369	11752.22213	12676.69698	-0.109274642	0.830704303	0.930614532	Rnh1	7	141160326	141172857	-	2594	protein_coding	ribonuclease/angiogenin inhibitor 1 [Source:MGI Symbol;Acc:MGI:1195456]	-
ENSMUSG00000020152	16446	14757	13326	11793	9816	7437	113.1215306	102.5030672	104.4481008	107.2616927	80.35883587	61.42982428	10530.41733	13533.40419	-0.361993314	0.168479666	0.445580612	Actr2	11	20062304	20112913	-	5204	protein_coding	ARP2 actin-related protein 2 [Source:MGI Symbol;Acc:MGI:1913963]	-
ENSMUSG00000039218	14554	16633	14474	6008	12291	9543	40.56691478	46.81812247	45.97205621	22.1439399	40.77471441	31.94265697	9897.896833	13914.57419	-0.491370124	0.075858451	0.302332667	Srrm2	17	23790532	23824741	+	12842	protein_coding	serine/arginine repetitive matrix 2 [Source:MGI Symbol;Acc:MGI:1923206]	-
ENSMUSG00000053398	14891	8894	7186	17802	14886	9826	214.4099888	129.3218987	117.9027989	338.9419378	255.1016485	169.9004053	15430.63425	9324.395611	0.726684839	0.039010906	0.218672489	Phgdh	3	98313170	98339990	-	2486	protein_coding	3-phosphoglycerate dehydrogenase [Source:MGI Symbol;Acc:MGI:1355330]	-
ENSMUSG00000047215	13586	12142	10641	13588	11289	12204	157.8418588	142.4539847	140.8733269	208.7475926	156.0990103	170.266528	13395.48492	11043.78613	0.278481627	0.177812858	0.456031226	Rpl9	5	65388364	65391444	-	3081	protein_coding	ribosomal protein L9 [Source:MGI Symbol;Acc:MGI:1298373]	-
ENSMUSG00000012405	13308	11834	10288	13065	12593	12312	192.6242455	172.975072	169.685552	250.0592553	216.9409121	214.0046795	13683.44506	10755.49041	0.347330435	0.059036701	0.265725303	Rpl15	14	18267823	18271391	-	2473	protein_coding	ribosomal protein L15 [Source:MGI Symbol;Acc:MGI:1913730]	-
ENSMUSG00000028452	18423	12712	11003	11896	9715	9507	135.9412792	94.72370597	92.5162167	116.0719596	85.31942209	84.24245191	11258.02107	12737.9195	-0.178210975	0.500596156	0.745880863	Vcp	4	42979963	43000507	-	4851	protein_coding	valosin containing protein [Source:MGI Symbol;Acc:MGI:99919]	-
ENSMUSG00000062997	13678	10856	8187	15893	12554	11861	394.5236956	316.2089256	269.0859581	606.1662297	430.9696803	410.8358218	14600.0048	9879.582345	0.56340741	0.03401667	0.203924467	Rpl35	2	39001580	39005624	-	1241	protein_coding	ribosomal protein L35 [Source:MGI Symbol;Acc:MGI:1913739]	-
ENSMUSG00000006699	16231	11696	10977	14020	10696	9379	195.8828462	142.541815	150.9560571	223.7352959	153.6337469	135.9265107	12369.71753	11793.40286	0.068801058	0.804352617	0.920339621	Cdc42	4	137319696	137357720	-	2966	protein_coding	cell division cycle 42 [Source:MGI Symbol;Acc:MGI:106211]	-
ENSMUSG00000028426	15882	14109	12024	11061	11233	8681	99.16205644	88.95909645	85.5470528	91.32087966	83.47380143	65.08884931	11173.86724	12747.57043	-0.190120824	0.384752062	0.655550139	Rad23b	4	55350043	55392237	+	5733	protein_coding	RAD23 homolog B, nucleotide excision repair protein [Source:MGI Symbol;Acc:MGI:105128]	-
ENSMUSG00000038615	12873	10805	9341	14587	14237	11062	84.68828109	71.78308464	70.02492825	126.8951118	111.4746542	87.39240833	14401.26077	10012.92492	0.524304291	0.022906476	0.165526657	Nfe2l1	11	96817414	96829968	-	5441	protein_coding	nuclear factor, erythroid derived 2,-like 1 [Source:MGI Symbol;Acc:MGI:99421]	TF_bZIP
ENSMUSG00000001440	11761	19271	15876	7625	10066	8294	63.88238328	105.7048485	98.26383328	54.76613204	65.07405743	54.10001629	9313.362939	14341.67662	-0.622823514	0.018140461	0.150016411	Kpnb1	11	97159714	97187881	-	6590	protein_coding	karyopherin (importin) beta 1 [Source:MGI Symbol;Acc:MGI:107532]	-
ENSMUSG00000030403	10657	9991	8632	12883	18019	12594	145.7650876	138.0007059	134.5382379	233.008047	293.3346302	206.86106	15590.12244	8894.405111	0.809661114	0.000179251	0.009022874	Vasp	7	19256929	19271817	-	2617	protein_coding	vasodilator-stimulated phosphoprotein [Source:MGI Symbol;Acc:MGI:109268]	-
ENSMUSG00000068220	14093	10011	8063	16866	13365	10363	558.6476502	400.74285	364.2058655	884.0604893	630.5471798	493.3061471	14731.73683	9711.011086	0.601200243	0.048427307	0.243361318	Lgals1	15	78926725	78930465	+	903	protein_coding	lectin, galactose binding, soluble 1 [Source:MGI Symbol;Acc:MGI:96777]	-
ENSMUSG00000017707	12823	10522	9660	12186	14107	12500	119.5310385	99.04741478	102.6086393	150.2061052	156.5091803	139.9257257	13935.1278	10020.98569	0.475689922	0.010508864	0.112389775	Serinc3	2	163623272	163645131	-	3840	protein_coding	serine incorporator 3 [Source:MGI Symbol;Acc:MGI:1349457]	-
ENSMUSG00000006998	16100	11777	10175	13891	9690	10018	142.7190138	105.4251996	102.7794122	162.8264043	102.2336431	106.6432795	12195.05874	11513.30622	0.082958323	0.767834431	0.898803137	Psmd2	16	20651652	20663414	+	4038	protein_coding	proteasome (prosome, macropain) 26S subunit, non-ATPase, 2 [Source:MGI Symbol;Acc:MGI:1096584]	-
ENSMUSG00000049775	15958	8137	6270	20418	11673	9195	416.6422239	214.5373603	186.538342	704.9095273	362.7282708	288.2923101	15104.13618	9108.819725	0.729575624	0.089488228	0.325886449	Tmsb4x	X	167207093	167209315	-	1371	protein_coding	thymosin, beta 4, X chromosome [Source:MGI Symbol;Acc:MGI:99510]	-
ENSMUSG00000000278	17640	7383	6574	16508	11730	11740	301.1080907	127.2654476	127.8701856	372.6092787	238.3065374	240.6514295	14509.03447	9477.301303	0.61437401	0.122221512	0.381406164	Scpep1	11	88924020	88955465	-	2097	protein_coding	serine carboxypeptidase 1 [Source:MGI Symbol;Acc:MGI:1921867]	-
ENSMUSG00000011752	15799	14161	12673	10501	9326	8999	308.8613245	279.5642602	282.3118558	271.4563154	216.9918596	211.2636053	10409.47109	12953.78536	-0.315510535	0.115973998	0.371869942	Pgam1	19	41911871	41918664	+	1831	protein_coding	phosphoglycerate mutase 1 [Source:MGI Symbol;Acc:MGI:97552]	-
ENSMUSG00000029915	10204	14437	11792	11430	11962	11613	95.11773506	135.9007344	125.2547696	140.887558	132.7116194	129.9965962	12592.1233	11115.66783	0.179930846	0.410159373	0.676993846	Clec5a	6	40574894	40585821	-	3840	protein_coding	C-type lectin domain family 5, member a [Source:MGI Symbol;Acc:MGI:1345151]	-
ENSMUSG00000020358	12834	18319	14799	8050	8844	8589	165.1304575	238.0239776	216.9767855	136.9608335	135.4340866	132.7101856	9156.847386	14017.21891	-0.614272461	0.004870928	0.073747559	Hnrnpab	11	51600100	51606847	-	2782	protein_coding	heterogeneous nuclear ribonucleoprotein A/B [Source:MGI Symbol;Acc:MGI:1330294]	-
ENSMUSG00000070348	7539	21796	20017	6222	9342	6506	57.30695431	167.3108788	173.3837234	62.54015482	84.51767613	59.388745	7898.734356	15227.7099	-0.94699066	0.022435013	0.164491137	Ccnd1	7	144929931	144939925	-	4709	protein_coding	cyclin D1 [Source:MGI Symbol;Acc:MGI:88313]	-
ENSMUSG00000030342	15133	11451	11177	13783	9433	10374	265.0125344	202.5063261	223.0398097	319.1688512	196.6098708	218.1645244	12188.8997	11468.39407	0.087874064	0.742715605	0.886060069	Cd9	6	125460266	125494791	-	2044	protein_coding	CD9 antigen [Source:MGI Symbol;Acc:MGI:88348]	-
ENSMUSG00000003429	12443	11503	9741	13405	11682	12540	514.9099314	480.696637	459.3306886	733.5138974	575.3570901	623.160918	13578.49182	10225.42826	0.409130264	0.036053003	0.209616208	Rps11	7	45122379	45124439	-	865	protein_coding	ribosomal protein S11 [Source:MGI Symbol;Acc:MGI:1351329]	-
ENSMUSG00000000204	12952	7677	7028	21480	10996	11175	116.9567966	70.00579087	72.31628928	256.4828122	118.1782243	121.1804792	15969.73339	8350.681427	0.935344003	0.014417266	0.131948565	Slfn4	11	83175186	83190216	+	3964	protein_coding	schlafen 4 [Source:MGI Symbol;Acc:MGI:1329010]	-
ENSMUSG00000022961	17635	14423	13007	7077	8257	10872	42.34552165	34.97368737	35.58974818	22.47069887	23.59763112	31.35003079	9376.815192	13675.39192	-0.544401833	0.017449845	0.146475878	Son	16	91647506	91679221	+	14907	protein_coding	Son DNA binding protein [Source:MGI Symbol;Acc:MGI:98353]	-
ENSMUSG00000038612	13799	15276	13389	10627	8842	9270	144.5099767	161.5524925	159.7769437	147.1621953	110.2084329	116.5806454	10385.04084	12936.87619	-0.317007998	0.128040803	0.389632614	Mcl1	3	95658788	95663176	+	3418	protein_coding	myeloid cell leukemia sequence 1 [Source:MGI Symbol;Acc:MGI:101769]	-
ENSMUSG00000040945	10025	15343	12087	9475	13822	10394	86.36457256	133.4797327	118.654857	107.9358774	141.7216615	107.5302025	12058.37282	11427.46132	0.077546406	0.76399109	0.896358438	Rcc2	4	140700541	140723220	+	4155	protein_coding	regulator of chromosome condensation 2 [Source:MGI Symbol;Acc:MGI:1919784]	-
ENSMUSG00000066036	15730	10970	11271	7986	12200	12749	31.28606049	22.03345396	25.5446737	21.00326563	28.87992685	30.45052494	11746.78755	11531.90583	0.026651288	0.916459633	0.966915177	Ubr4	4	139352609	139489588	+	17997	protein_coding	ubiquitin protein ligase E3 component n-recognin 4 [Source:MGI Symbol;Acc:MGI:1916366]	-
ENSMUSG00000023456	11651	14625	12974	12100	10192	9325	151.4883606	192.02852	192.2231583	208.0351856	157.7210205	145.6000112	11438.0209	11983.43846	-0.067219704	0.778668025	0.905627375	Tpi1	6	124810586	124814296	-	2753	protein_coding	triosephosphate isomerase 1 [Source:MGI Symbol;Acc:MGI:98797]	-
ENSMUSG00000023088	14443	12706	13109	7785	10145	12676	34.25570338	30.4325347	35.42915491	24.41571552	28.63793042	36.10390796	10932.66586	12276.58181	-0.167235617	0.46663722	0.720810555	Abcc1	16	14361558	14475737	+	15092	protein_coding	ATP-binding cassette, sub-family C (CFTR/MRP), member 1 [Source:MGI Symbol;Acc:MGI:102676]	-
ENSMUSG00000020571	17128	10608	8476	15016	8451	11004	163.7107157	102.3900513	92.31603696	189.7842086	96.13746239	126.3041263	12543.19351	10905.89516	0.201761971	0.561321419	0.787964232	Pdia6	12	17266545	17284770	+	3745	protein_coding	protein disulfide isomerase associated 6 [Source:MGI Symbol;Acc:MGI:1919103]	-
ENSMUSG00000028367	16009	11581	10161	14434	9404	8925	545.2350462	398.3083556	394.3408441	650.0423035	381.1941957	365.0264108	11923.1512	11424.63646	0.06158161	0.841452114	0.935352844	Txn1	4	57943373	57956411	-	1051	protein_coding	thioredoxin 1 [Source:MGI Symbol;Acc:MGI:98874]	-
ENSMUSG00000021242	17775	7191	6201	23435	7736	8173	117.0018371	47.79980853	46.51152235	203.9780287	60.60572245	64.60424792	14544.68537	9336.560114	0.639500717	0.232625572	0.51697995	Npc2	12	84754562	84773152	-	5438	protein_coding	NPC intracellular cholesterol transporter 2 [Source:MGI Symbol;Acc:MGI:1915213]	-
ENSMUSG00000030432	10173	11339	10145	13469	11568	13693	197.9035097	222.7578429	224.8910928	346.4776025	267.8408606	319.8891902	13966.33251	9650.959367	0.533202864	0.007733696	0.095413837	Rpl28	7	4792874	4795066	+	1840	protein_coding	ribosomal protein L28 [Source:MGI Symbol;Acc:MGI:101839]	-
ENSMUSG00000062353	13120	11033	9464	13814	11568	11349	1072.215298	910.5327669	881.3301907	1492.804642	1125.176218	1113.787309	13280.36159	10192.48601	0.381753038	0.087366032	0.322769854	Gm15772	5	3236431	3236868	+	438	processed_pseudogene	predicted gene 15772 [Source:MGI Symbol;Acc:MGI:3805541]	-
ENSMUSG00000025261	13658	15258	13627	6086	11298	10318	20.79754994	23.46261826	23.64509564	12.25440915	20.47579335	18.8676189	9854.84291	12969.45665	-0.396177103	0.127942731	0.389632614	Huwe1	X	151800807	151935417	+	23507	protein_coding	HECT, UBA and WWE domain containing 1 [Source:MGI Symbol;Acc:MGI:1926884]	-
ENSMUSG00000046711	15341	10276	8425	15878	9966	10200	258.4145782	174.7999213	161.7145146	353.6669678	199.8013063	206.3288781	13118.30516	10271.76837	0.352860463	0.278110427	0.560895349	Hmga1	17	27556497	27563674	+	2125	protein_coding	high mobility group AT-hook 1 [Source:MGI Symbol;Acc:MGI:96160]	HMGI/HMGY
ENSMUSG00000028234	10676	11737	9910	12446	11736	13435	93.66356349	103.9855547	99.072134	144.3867262	122.5452021	141.5455718	13540.95941	9836.258866	0.461138399	0.01079594	0.113609395	Rps20	4	3831334	3835665	-	4080	protein_coding	ribosomal protein S20 [Source:MGI Symbol;Acc:MGI:1914677]	-
ENSMUSG00000020460	12309	9580	11334	17860	11988	6684	223.4282767	175.6041074	234.4306135	428.6789711	258.9859466	145.6962286	13352.46022	10149.60862	0.39566625	0.306740291	0.589698935	Rps27a	11	29545846	29548109	-	1972	protein_coding	ribosomal protein S27A [Source:MGI Symbol;Acc:MGI:1925544]	-
ENSMUSG00000028124	22974	13853	14833	7962	3602	6425	130.7191473	79.59764532	96.17170994	59.90459326	24.39272941	43.90077895	6552.732102	15665.88759	-1.257496634	0.000628856	0.021340112	Gclm	3	122245557	122270732	+	6291	protein_coding	glutamate-cysteine ligase, modifier subunit [Source:MGI Symbol;Acc:MGI:104995]	-
ENSMUSG00000020458	13950	10885	10727	12821	10400	10846	71.42613993	56.28144027	62.58597248	86.80409903	63.3768153	66.68821259	12318.50961	10808.97494	0.188571149	0.407702156	0.675529055	Rtn4	11	29692947	29744331	+	6991	protein_coding	reticulon 4 [Source:MGI Symbol;Acc:MGI:1915835]	-
ENSMUSG00000040659	17210	11995	10207	15612	8301	6201	258.7281896	182.1029278	174.8544727	310.3535968	148.5276786	111.9492312	11043.01606	11910.76122	-0.109165122	0.78482159	0.908848714	Efhd2	4	141858142	141874920	-	2381	protein_coding	EF hand domain containing 2 [Source:MGI Symbol;Acc:MGI:106504]	-
ENSMUSG00000054808	14719	13631	11294	11283	10021	8510	85.99094065	80.41848902	75.1861643	87.16343633	69.67862254	59.70359178	10779.99301	12027.01973	-0.15795947	0.482337878	0.732922549	Actn4	7	28893248	28962340	-	6127	protein_coding	actinin alpha 4 [Source:MGI Symbol;Acc:MGI:1890773]	-
ENSMUSG00000028249	17395	8406	7575	16485	10891	8595	90.18741209	44.01134839	44.75276582	113.0175282	67.20527308	53.51356422	13111.37391	10038.23418	0.385282618	0.331770516	0.612253033	Sdcbp	4	6365650	6408423	+	6904	protein_coding	syndecan binding protein [Source:MGI Symbol;Acc:MGI:1337026]	-
ENSMUSG00000027737	20288	12100	12689	8268	5548	10422	52.16267822	31.41664556	37.17609714	28.10971706	16.97740065	32.17867954	8739.972238	13659.33005	-0.64420113	0.048165415	0.242691335	Slc7a11	3	49892526	50443614	-	13922	protein_coding	solute carrier family 7 (cationic amino acid transporter, y+ system), member 11 [Source:MGI Symbol;Acc:MGI:1347355]	-
ENSMUSG00000027184	13330	15823	13723	10171	9528	6703	46.69216645	55.97015381	54.77453389	47.10997685	39.72187351	28.19548696	9550.598752	13071.8163	-0.452817311	0.080516012	0.311359552	Caprin1	2	103762941	103797649	-	10219	protein_coding	cell cycle associated protein 1 [Source:MGI Symbol;Acc:MGI:1858234]	-
ENSMUSG00000020850	12880	14956	12778	7291	11430	9892	61.79325859	72.45935903	69.85602511	46.25382937	65.26578489	56.99094353	10215.16274	12373.12978	-0.276466948	0.207953342	0.490965288	Prpf8	11	75486816	75509449	+	7461	protein_coding	pre-mRNA processing factor 8 [Source:MGI Symbol;Acc:MGI:2179381]	-
ENSMUSG00000034024	13686	12896	10718	11161	11145	9619	191.5879023	182.3057505	170.9704485	206.5998566	185.6888043	161.7029623	11509.46296	11319.83396	0.023937111	0.901927861	0.961034341	Cct2	10	117051001	117063814	-	2557	protein_coding	chaperonin containing Tcp1, subunit 2 (beta) [Source:MGI Symbol;Acc:MGI:107186]	-
ENSMUSG00000017631	13643	13309	12311	9776	10994	8924	50.19024476	49.44343742	51.60817688	47.55607336	48.13702733	39.42443706	10681.83084	11956.55266	-0.162647974	0.378889294	0.650626248	Abr	11	76416734	76622314	-	9730	protein_coding	active BCR-related gene [Source:MGI Symbol;Acc:MGI:107771]	-
ENSMUSG00000061787	10893	12695	10637	10819	12121	11780	306.0556141	360.196384	340.5553895	401.9530501	405.3268728	397.4611107	12470.51142	10421.66131	0.25894029	0.135320049	0.401625011	Rps17	7	81342732	81345254	-	1274	protein_coding	ribosomal protein S17 [Source:MGI Symbol;Acc:MGI:1309526]	-
ENSMUSG00000068823	14253	12018	10625	11802	10970	9274	46.79747082	39.84759305	39.75216509	51.23975781	42.86835561	36.56618846	11574.90672	11196.0509	0.047979001	0.827856441	0.929848158	Csde1	3	103020426	103058186	+	10902	protein_coding	cold shock domain containing E1, RNA binding [Source:MGI Symbol;Acc:MGI:92356]	CSD
ENSMUSG00000027447	12084	10006	9402	14697	11511	10999	341.6640508	285.6951477	302.917642	549.4809295	387.3608482	373.4549978	13477.97081	9569.010882	0.49413263	0.039850597	0.221227099	Cst3	2	148871722	148875692	-	1266	protein_coding	cystatin C [Source:MGI Symbol;Acc:MGI:102519]	-
ENSMUSG00000022255	11819	9641	9149	10929	13753	13139	27.56636576	22.70777912	24.31577751	33.70657061	38.17774956	36.80082874	13552.35694	9300.895865	0.543106009	0.003646411	0.062079432	Mtdh	15	34082694	34145624	+	15347	protein_coding	metadherin [Source:MGI Symbol;Acc:MGI:1914404]	-
ENSMUSG00000001924	13165	12470	11025	10155	12239	9299	97.78814592	93.53746563	93.31677004	99.74258905	108.1995322	82.94650678	11389.50378	11144.93717	0.03130981	0.872657833	0.948808837	Uba1	X	20658326	20683179	+	4819	protein_coding	ubiquitin-like modifier activating enzyme 1 [Source:MGI Symbol;Acc:MGI:98890]	-
ENSMUSG00000041313	14379	11899	10434	9779	11501	10338	44.63973946	37.30415687	36.91131788	40.14419694	42.49547333	38.54126811	11352.32333	11134.44771	0.027944182	0.881358584	0.953242061	Slc7a1	5	148327410	148399904	-	11530	protein_coding	solute carrier family 7 (cationic amino acid transporter, y+ system), member 1 [Source:MGI Symbol;Acc:MGI:88117]	-
ENSMUSG00000025794	10503	12360	10795	11750	11277	11605	227.7133891	270.6122604	266.6942177	336.8592125	290.9932279	302.1460012	12475.28361	10262.21054	0.281727324	0.135193506	0.401486162	Rpl14	9	120571444	120574654	+	1651	protein_coding	ribosomal protein L14 [Source:MGI Symbol;Acc:MGI:1914365]	-
ENSMUSG00000046364	11857	10929	9253	13232	11383	11359	152.9997207	142.413133	136.0548826	225.7754264	174.8182039	176.0161114	12995.9959	9724.693368	0.418307686	0.041225479	0.225205522	Rpl27a	7	109519147	109522367	+	2774	protein_coding	ribosomal protein L27A [Source:MGI Symbol;Acc:MGI:1347076]	-
ENSMUSG00000014444	16831	14386	13077	7199	9297	7221	60.64071639	52.34175207	53.68813015	34.29745839	39.86679604	31.24267801	8508.601415	13453.89396	-0.661028387	0.000916271	0.026902256	Piezo1	8	122481698	122551329	-	9935	protein_coding	piezo-type mechanosensitive ion channel component 1 [Source:MGI Symbol;Acc:MGI:3603204]	-
ENSMUSG00000001918	9687	15234	13428	8279	11348	9930	83.09276097	131.9597968	131.2505023	93.90465762	115.8530088	102.286812	10580.00859	11741.56124	-0.150258417	0.564640383	0.790304802	Slc1a5	7	16781340	16798274	+	4173	protein_coding	solute carrier family 1 (neutral amino acid transporter), member 5 [Source:MGI Symbol;Acc:MGI:105305]	-
ENSMUSG00000051695	15415	12886	11545	12494	9799	5766	301.5190208	254.5324212	257.3243438	323.1528925	228.1219329	135.43856	10210.51708	12093.81895	-0.24424331	0.466681994	0.720810555	Pcbp1	6	86524492	86526321	-	1830	protein_coding	poly(rC) binding protein 1 [Source:MGI Symbol;Acc:MGI:1345635]	-
ENSMUSG00000019505	14053	5354	4537	18456	11834	13223	300.3146438	115.5419325	110.4821188	521.5313335	300.9907356	339.3391487	15812.1236	7163.103796	1.142340274	0.008325192	0.098913232	Ubb	11	62551171	62553213	+	1675	protein_coding	ubiquitin B [Source:MGI Symbol;Acc:MGI:98888]	-
ENSMUSG00000036478	11125	7943	7753	10329	11653	18637	75.47750012	54.41966289	59.93810711	92.66401769	94.09560401	151.8413295	14514.90154	8137.721542	0.834839466	0.003590556	0.061281554	Btg1	10	96617006	96622809	+	5276	protein_coding	B cell translocation gene 1, anti-proliferative [Source:MGI Symbol;Acc:MGI:88215]	-
ENSMUSG00000025153	11581	20955	16932	4877	7880	5112	37.8680741	69.19402889	63.08864038	21.08702307	30.66673033	20.07310269	6388.56193	15133.8736	-1.244195636	7.60E-05	0.005014095	Fasn	11	120805846	120824547	-	10947	protein_coding	fatty acid synthase [Source:MGI Symbol;Acc:MGI:95485]	-
ENSMUSG00000005054	19722	7788	6985	18807	7045	6834	1170.727762	466.8578892	472.48402	1476.249788	497.7371539	487.1654067	12058.0462	10337.96937	0.22201308	0.669140352	0.847561305	Cstb	10	78425669	78427622	+	603	protein_coding	cystatin B [Source:MGI Symbol;Acc:MGI:109514]	-
ENSMUSG00000015714	14050	11194	10132	11692	9861	9742	136.8116549	110.0742845	112.4236561	150.5465958	114.2830522	113.9177509	11312.17969	10731.62409	0.075973336	0.735518402	0.882493515	Cers2	3	95314791	95323599	+	3676	protein_coding	ceramide synthase 2 [Source:MGI Symbol;Acc:MGI:1924143]	Homeobox
ENSMUSG00000034088	14713	13851	11362	8213	9264	9038	46.52400384	44.22937209	40.93986295	34.34100744	34.86490566	34.31979536	9521.728009	12112.42328	-0.347206848	0.038165599	0.216587263	Hdlbp	1	93405940	93478815	-	11320	protein_coding	high density lipoprotein (HDL) binding protein [Source:MGI Symbol;Acc:MGI:99256]	-
ENSMUSG00000022831	13072	10647	9257	11896	11843	9719	185.311739	152.419995	149.5363954	222.9960697	199.8189726	165.4546507	12068.65828	9996.558746	0.271731055	0.216767009	0.500651154	Hcls1	16	36934983	36963212	+	2525	protein_coding	hematopoietic cell specific Lyn substrate 1 [Source:MGI Symbol;Acc:MGI:104568]	-
ENSMUSG00000025877	18456	8274	6951	15624	9485	7552	179.4221565	81.22838224	77.00191583	200.8473388	109.7463097	88.16515524	11929.30664	10101.24323	0.239944963	0.57934649	0.798823169	Hk3	13	55005985	55021385	-	3682	protein_coding	hexokinase 3 [Source:MGI Symbol;Acc:MGI:2670962]	-
ENSMUSG00000000787	14370	14713	12928	7735	8805	7539	97.47470931	100.78368	99.92686801	69.3794511	71.08511018	61.41089524	8655.491805	12784.81345	-0.562749387	0.001092374	0.029776073	Ddx3x	X	13280970	13294052	+	5277	protein_coding	DEAD/H (Asp-Glu-Ala-Asp/His) box polypeptide 3, X-linked [Source:MGI Symbol;Acc:MGI:103064]	-
ENSMUSG00000019471	12109	10410	8568	13199	12854	8950	52.89743266	45.92306239	42.65024444	76.24347899	66.8311156	46.95110902	12651.13361	9418.542825	0.42566072	0.09682437	0.338851636	Cdc37	9	21133222	21149982	-	8194	protein_coding	cell division cycle 37 [Source:MGI Symbol;Acc:MGI:109531]	-
ENSMUSG00000031996	13131	11314	10090	11149	10376	9851	80.00409284	69.61204222	70.05212624	89.82261205	75.24167705	72.07609143	11319.68957	10485.67317	0.110382772	0.575757758	0.796800988	Aplp2	9	31149557	31211815	-	5875	protein_coding	amyloid beta (A4) precursor-like protein 2 [Source:MGI Symbol;Acc:MGI:88047]	-
ENSMUSG00000026456	13383	5780	5028	15406	14050	12157	107.9658291	47.08845933	46.22148205	164.3456073	134.9035165	117.7757199	15033.92884	7256.079961	1.050926331	0.005244124	0.076695264	Cyb5r1	1	134405559	134411740	+	4437	protein_coding	cytochrome b5 reductase 1 [Source:MGI Symbol;Acc:MGI:1919267]	-
ENSMUSG00000061904	12969	12550	10758	9454	10392	9493	83.64419039	81.73852833	79.06359964	80.62695356	79.77053959	73.52402553	10548.34417	11022.94441	-0.063509059	0.700885328	0.863467994	Slc25a3	10	91116574	91124059	-	5550	protein_coding	solute carrier family 25 (mitochondrial carrier, phosphate carrier), member 3 [Source:MGI Symbol;Acc:MGI:1353498]	-
ENSMUSG00000007458	13755	13128	11578	9459	8801	8874	118.0719714	113.7990364	113.2492975	107.3660081	89.91503979	91.47494327	9783.363552	11693.04714	-0.257279123	0.153516921	0.427959946	M6pr	6	122308720	122317680	+	4170	protein_coding	mannose-6-phosphate receptor, cation dependent [Source:MGI Symbol;Acc:MGI:96904]	-
ENSMUSG00000006519	13020	8152	6984	16285	10865	10241	448.5570753	283.6120604	274.1742786	741.8734878	445.5029231	423.687448	13600.32969	8495.381569	0.678853969	0.038939908	0.218599091	Cyba	8	122424776	122432930	-	1039	protein_coding	cytochrome b-245, alpha polypeptide [Source:MGI Symbol;Acc:MGI:1316658]	-
ENSMUSG00000029064	14630	10293	8664	13321	10670	7643	122.6993297	87.17533671	82.80032839	147.7304611	106.5065663	76.976512	11485.59837	10149.18487	0.178427148	0.569083016	0.793059984	Gnb1	4	155491361	155559269	+	4268	protein_coding	guanine nucleotide binding protein (G protein), beta 1 [Source:MGI Symbol;Acc:MGI:95781]	-
ENSMUSG00000030096	15666	13838	12574	7125	9007	6970	66.30771564	59.14704705	60.64502114	39.87733932	45.37328332	35.4270693	8292.098636	12787.43187	-0.624917423	0.001389597	0.03423214	Slc6a6	6	91684053	91759066	+	8457	protein_coding	solute carrier family 6 (neurotransmitter transporter, taurine), member 6 [Source:MGI Symbol;Acc:MGI:98488]	-
ENSMUSG00000023010	14097	8577	7804	13263	10184	10858	110.2232434	67.7229228	69.53116382	137.1272028	94.7717668	101.9513142	12417.91468	9205.181239	0.431870143	0.138028535	0.405125153	Tmbim6	15	99392882	99410049	+	4578	protein_coding	transmembrane BAX inhibitor motif containing 6 [Source:MGI Symbol;Acc:MGI:99682]	-
ENSMUSG00000026341	13512	11304	10274	12064	8979	7363	104.4400643	88.23348626	90.49046226	123.3031533	82.60181029	68.34374908	10319.0689	10654.52205	-0.046189384	0.868780867	0.947394694	Actr3	1	125392905	125435727	-	4631	protein_coding	ARP3 actin-related protein 3 [Source:MGI Symbol;Acc:MGI:1921367]	-
ENSMUSG00000032042	13771	9594	8450	10981	8506	12170	146.53176	103.0907736	102.4563189	154.5053564	107.7223368	155.5082272	11417.70826	9623.145686	0.246664925	0.356405965	0.632740005	Srpr	9	35200175	35247973	+	3364	protein_coding	signal recognition particle receptor ('docking protein') [Source:MGI Symbol;Acc:MGI:1914648]	-
ENSMUSG00000078249	13792	8875	7385	14508	8675	9456	303.6190255	197.2985493	185.2541667	422.3229099	227.2926107	249.9802521	11884.72346	9065.139744	0.390667717	0.244017736	0.529887599	Hmga1b	11	120762794	120764419	+	1626	protein_coding	high mobility group AT-hook 1B [Source:MGI Symbol;Acc:MGI:96161]	HMGI/HMGY
ENSMUSG00000031530	19799	7229	6738	15076	6640	7192	258.6514799	95.36823242	100.3040503	260.4313137	103.2414015	112.8282612	10608.04837	10114.33069	0.068725987	0.888421848	0.954923065	Dusp4	8	34807297	34819894	+	2740	protein_coding	dual specificity phosphatase 4 [Source:MGI Symbol;Acc:MGI:2442191]	-
ENSMUSG00000038642	14908	8058	6992	16549	8764	7373	392.9541583	214.488279	210.0098555	576.805804	274.9406618	233.3797893	11972.95017	9019.517795	0.408621466	0.325700057	0.606367939	Ctss	3	95526786	95556403	+	1358	protein_coding	cathepsin S [Source:MGI Symbol;Acc:MGI:107341]	-
ENSMUSG00000028041	9942	10258	8661	10591	12115	10927	57.91274444	60.34160797	57.48892368	81.57793665	83.99199678	76.4359795	12082.83926	8774.487078	0.461565316	0.005046842	0.075308662	Adam15	3	89338542	89349996	-	6145	protein_coding	a disintegrin and metallopeptidase domain 15 (metargidin) [Source:MGI Symbol;Acc:MGI:1333882]	-
ENSMUSG00000030062	14140	9944	8226	12054	9070	9060	112.1766828	79.66509826	74.36312645	126.4502615	85.63958831	86.31333277	10939.40435	9759.021662	0.164683814	0.556072939	0.784570443	Rpn1	6	88084482	88105304	+	4512	protein_coding	ribophorin I [Source:MGI Symbol;Acc:MGI:98084]	-
ENSMUSG00000005514	13490	12051	11085	10139	6316	9216	120.0881491	108.3340763	112.444871	119.3489728	66.91822657	98.5206282	9304.148415	11136.28375	-0.259353671	0.333058865	0.612907862	Por	5	135670033	135735326	+	4021	protein_coding	P450 (cytochrome) oxidoreductase [Source:MGI Symbol;Acc:MGI:97744]	-
ENSMUSG00000033732	10525	15065	13059	6554	8263	8634	34.50336983	49.87263809	48.78261559	28.41065241	32.23972002	33.98974902	8396.132594	11813.35613	-0.492593296	0.035406434	0.207801229	Sf3b3	8	110810239	110846787	-	10919	protein_coding	splicing factor 3b, subunit 3 [Source:MGI Symbol;Acc:MGI:1289341]	-
ENSMUSG00000033220	10931	10556	8316	11559	11588	9136	126.0957338	122.9684439	109.3127277	176.317786	159.0974012	126.5590175	11647.17593	9035.307222	0.366299993	0.090583609	0.327946038	Rac2	15	78559167	78572783	-	3103	protein_coding	Rac family small GTPase 2 [Source:MGI Symbol;Acc:MGI:97846]	-
ENSMUSG00000035242	11542	10501	9001	11442	9996	9468	161.5112598	148.3905313	143.5252288	211.7186124	166.4800057	159.1023112	11167.07069	9423.865303	0.244822021	0.24047027	0.525595824	Oaz1	10	80826656	80829290	+	2558	protein_coding	ornithine decarboxylase antizyme 1 [Source:MGI Symbol;Acc:MGI:109433]	-
ENSMUSG00000001418	14788	7195	6804	16190	7947	8971	84.14184515	41.34159085	44.11463051	121.8105206	53.8170518	61.29710319	12110.19436	8668.854537	0.482274584	0.240794517	0.525782283	Glmp	3	88325023	88331313	+	6291	protein_coding	glycosylated lysosomal membrane protein [Source:MGI Symbol;Acc:MGI:1913318]	NCU-G1
ENSMUSG00000022285	14439	12285	11507	9535	7868	6116	125.5084739	107.8362781	113.9761013	109.5953154	81.39812176	63.84103421	8526.398968	11620.86176	-0.44674649	0.088483686	0.324399495	Ywhaz	15	36770770	36796929	-	4118	protein_coding	tyrosine 3-monooxygenase/tryptophan 5-monooxygenase activation protein, zeta polypeptide [Source:MGI Symbol;Acc:MGI:109484]	-
ENSMUSG00000026131	16090	7819	8443	10187	7875	11226	13.99444607	6.867595044	8.367817689	11.71605322	8.152003008	11.7252257	10564.24544	9773.957743	0.112153712	0.7339459	0.8813771	Dst	1	33908225	34308661	+	41155	protein_coding	dystonin [Source:MGI Symbol;Acc:MGI:104627]	-
ENSMUSG00000010277	10070	13587	11959	7097	10598	8286	40.97017204	55.82332352	55.4432825	38.18110413	51.31878106	40.48365832	9291.663287	10882.39975	-0.227957623	0.342565804	0.621242489	2610507B11Rik	11	78261752	78290623	+	8798	protein_coding	RIKEN cDNA 2610507B11 gene [Source:MGI Symbol;Acc:MGI:1919753]	-
ENSMUSG00000032562	12055	11251	9592	9561	10043	9057	114.1859311	107.619335	103.5309751	119.7523548	113.2199466	103.0211172	10316.4148	9989.194519	0.046474154	0.791992606	0.912619637	Gnai2	9	107614125	107635367	-	3779	protein_coding	guanine nucleotide binding protein (G protein), alpha inhibiting 2 [Source:MGI Symbol;Acc:MGI:95772]	-
ENSMUSG00000056076	11831	12572	10791	8970	9312	8050	126.566215	135.8171169	131.5448295	126.8890489	118.5641536	103.4162351	9484.402916	10709.37434	-0.175264375	0.339707768	0.6193096	Eif3b	5	140419328	140443360	+	3346	protein_coding	eukaryotic translation initiation factor 3, subunit B [Source:MGI Symbol;Acc:MGI:106478]	-
ENSMUSG00000048076	13700	10516	9026	10982	8266	9025	234.7493519	181.9651454	176.236117	248.8287942	168.575065	185.7066903	10236.61804	10064.17308	0.024468203	0.922627776	0.969057173	Arf1	11	59211412	59228270	-	2089	protein_coding	ADP-ribosylation factor 1 [Source:MGI Symbol;Acc:MGI:99431]	-
ENSMUSG00000029455	13367	8221	7403	12420	9627	10119	93.34211152	57.97251182	58.90703638	114.6834184	80.01082432	84.85506559	11642.81931	8755.42427	0.41115418	0.155152978	0.430149733	Aldh2	5	121566027	121593824	-	5126	protein_coding	aldehyde dehydrogenase 2, mitochondrial [Source:MGI Symbol;Acc:MGI:99600]	-
ENSMUSG00000035530	11073	9137	8400	12757	9327	10417	188.921807	157.4251851	163.3096427	287.8065724	189.3969006	213.4302434	11772.65437	8687.689678	0.438360483	0.07009584	0.289902023	Eif1	11	100319885	100322096	+	2098	protein_coding	eukaryotic translation initiation factor 1 [Source:MGI Symbol;Acc:MGI:105125]	-
ENSMUSG00000030795	10358	17547	14959	4294	7505	6444	31.70282441	54.23488472	52.17234559	17.37878657	27.33926567	23.68503795	6499.75642	13123.40879	-1.013645445	0.000830914	0.025400066	Fus	7	127967457	127985701	+	11695	protein_coding	fused in sarcoma [Source:MGI Symbol;Acc:MGI:1353633]	-
ENSMUSG00000078578	13266	10526	9666	10783	8838	7838	19.38268376	15.53070174	16.09297955	20.83285942	15.36887273	13.75231087	9943.519614	10152.98784	-0.030114214	0.90283014	0.96126616	Ube2d3	3	135438149	135468198	+	24499	protein_coding	ubiquitin-conjugating enzyme E2D 3 [Source:MGI Symbol;Acc:MGI:1913355]	-
ENSMUSG00000018008	9232	14481	12402	5817	9743	9191	43.75786149	69.3126724	66.98349008	36.45815762	54.96257814	52.31419709	8819.530069	11048.05803	-0.324983501	0.255738604	0.540107754	Cyth4	15	78597047	78622019	+	7552	protein_coding	cytohesin 4 [Source:MGI Symbol;Acc:MGI:2441702]	-
ENSMUSG00000027422	13096	9330	7927	9812	10606	9599	53.3543388	38.38543939	36.80066661	52.85961265	51.4276641	46.96275564	10797.11703	9175.973082	0.234682406	0.310076832	0.591659502	Rrbp1	2	143947395	144011263	-	8786	protein_coding	ribosome binding protein 1 [Source:MGI Symbol;Acc:MGI:1932395]	-
ENSMUSG00000064368	12760	11796	11026	12785	7933	3865	880.0464417	821.5679287	866.5400835	1165.979756	651.1881236	320.1112371	9012.592471	10829.53055	-0.264985682	0.530514132	0.766924555	mt-Nd6	MT	13552	14070	-	519	protein_coding	mitochondrially encoded NADH dehydrogenase 6 [Source:MGI Symbol;Acc:MGI:102495]	-
ENSMUSG00000035697	7349	11342	10933	8720	11020	10768	58.74439466	91.55490686	99.58485268	92.17009421	104.8416579	103.3641023	10928.74372	9091.675784	0.265542774	0.313718772	0.594860268	Arhgap45	10	80016653	80031472	+	4478	protein_coding	Rho GTPase activating protein 45 [Source:MGI Symbol;Acc:MGI:1917969]	-
ENSMUSG00000004099	5410	21538	16592	3062	7214	6301	26.25063155	105.5362505	91.73962952	19.64640256	41.66129154	36.71541788	5875.291288	13397.69101	-1.189226131	0.016275859	0.141660945	Dnmt1	9	20907209	20959888	-	7377	protein_coding	DNA methyltransferase (cytosine-5) 1 [Source:MGI Symbol;Acc:MGI:94912]	-
ENSMUSG00000030142	13054	8320	7387	10828	10297	10086	94.11235267	60.57314804	60.68577081	103.2254132	88.35432935	87.32095773	11250.97063	8688.166966	0.372891553	0.150732528	0.424191559	Clec4e	6	123281789	123289870	-	4965	protein_coding	C-type lectin domain family 4, member e [Source:MGI Symbol;Acc:MGI:1861232]	-
ENSMUSG00000041959	11420	10036	8589	14892	7984	7028	337.2762487	299.318875	289.0533515	581.5780988	280.6430446	249.2573149	10945.22776	9115.276426	0.263907731	0.456321251	0.713594287	S100a10	3	93555080	93564643	+	1212	protein_coding	S100 calcium binding protein A10 (calpactin) [Source:MGI Symbol;Acc:MGI:1339468]	-
ENSMUSG00000008683	10788	9737	8328	10792	9710	10494	61.58793911	56.13499659	54.17653211	81.46893359	65.97631634	71.94362198	11176.4343	8757.158424	0.351889239	0.064337687	0.277311164	Rps15a	7	118104372	118116188	-	6270	protein_coding	ribosomal protein S15A [Source:MGI Symbol;Acc:MGI:2389091]	-
ENSMUSG00000020869	14953	10982	9479	9036	8340	6558	174.1758938	129.179902	125.8166129	139.1782264	115.621837	91.73342979	8652.247025	10715.57517	-0.308601941	0.235461197	0.519991157	Lrrc59	11	94629767	94645216	+	3073	protein_coding	leucine rich repeat containing 59 [Source:MGI Symbol;Acc:MGI:2138133]	-
ENSMUSG00000033307	8858	10513	9369	10552	9947	9860	425.6000575	510.0895931	512.9499509	670.4033032	568.8165449	568.9045689	10944.74676	8768.751439	0.319791263	0.105316103	0.3532458	Mif	10	75859353	75860240	-	745	protein_coding	macrophage migration inhibitory factor (glycosylation-inhibiting factor) [Source:MGI Symbol;Acc:MGI:96982]	-
ENSMUSG00000005198	14918	11311	9626	7289	9041	6843	75.56101555	57.85514449	55.55828003	48.81918159	54.5026668	41.62269801	8322.582413	10850.73837	-0.382707534	0.09847816	0.341160518	Polr2a	11	69733997	69758637	-	7067	protein_coding	polymerase (RNA) II (DNA directed) polypeptide A [Source:MGI Symbol;Acc:MGI:98086]	-
ENSMUSG00000046722	10745	13314	11157	8471	8499	6814	118.0531595	147.7180426	139.6800492	123.0668933	111.1355809	89.90209839	8579.408995	10732.74617	-0.323086054	0.145734649	0.416254763	Cdc42se1	3	95228732	95236409	+	3258	protein_coding	CDC42 small effector 1 [Source:MGI Symbol;Acc:MGI:1889510]	-
ENSMUSG00000058655	10268	12343	10410	7834	8403	9664	82.26118669	99.85817761	95.03325211	82.99043452	80.12306862	92.97421843	9296.576646	10061.28105	-0.114030494	0.550309675	0.780522814	Eif4b	15	102073773	102097173	+	4468	protein_coding	eukaryotic translation initiation factor 4B [Source:MGI Symbol;Acc:MGI:95304]	-
ENSMUSG00000055065	9261	15319	14797	7623	6893	4971	43.37268413	72.45070704	78.96740027	47.20844505	38.42207308	27.95752249	7053.710012	12096.32412	-0.778124338	0.015446839	0.137536975	Ddx17	15	79527736	79546741	-	7643	protein_coding	DEAD (Asp-Glu-Ala-Asp) box polypeptide 17 [Source:MGI Symbol;Acc:MGI:1914290]	-
ENSMUSG00000032802	21032	11898	12129	6484	2659	4514	266.9646385	152.5109154	175.43406	108.8307278	40.1703489	68.80677865	4990.496791	13630.79634	-1.449668672	0.000257521	0.011678131	Srxn1	2	152105516	152111376	+	2820	protein_coding	sulfiredoxin 1 homolog (S. cerevisiae) [Source:MGI Symbol;Acc:MGI:104971]	-
ENSMUSG00000020075	10888	13402	11219	7238	8719	7158	75.2821861	93.57665571	88.39221347	66.17562466	71.75049267	59.43363714	8301.525279	10820.72758	-0.382341929	0.055114327	0.258035117	Ddx21	10	62580251	62602281	-	5177	protein_coding	DEAD (Asp-Glu-Ala-Asp) box polypeptide 21 [Source:MGI Symbol;Acc:MGI:1860494]	-
ENSMUSG00000063870	8716	14112	11439	5688	11526	7109	38.90624191	63.61278736	58.18430791	33.57353027	61.23430268	38.10720358	8659.951545	10470.47158	-0.273867297	0.39692056	0.665965911	Chd4	6	125095981	125130591	+	8019	protein_coding	chromodomain helicase DNA binding protein 4 [Source:MGI Symbol;Acc:MGI:1344380]	-
ENSMUSG00000046223	13967	7025	6513	16654	6677	7704	191.0388457	97.03282541	101.5115319	301.2121412	108.6961166	126.54102	11406.52932	8283.713692	0.461475056	0.302605995	0.585627724	Plaur	7	24462484	24475968	+	2617	protein_coding	plasminogen activator, urokinase receptor [Source:MGI Symbol;Acc:MGI:97612]	-
ENSMUSG00000028645	12279	11311	10989	8312	7562	8081	125.3641506	116.6178854	127.8451591	112.2150891	91.88849449	99.07680073	8636.427754	10534.93569	-0.286695966	0.120699654	0.37934621	Slc2a1	4	119108711	119137983	+	3506	protein_coding	solute carrier family 2 (facilitated glucose transporter), member 1 [Source:MGI Symbol;Acc:MGI:95755]	-
ENSMUSG00000034707	15932	8326	7161	11144	8769	7194	60.39883703	31.87487438	30.93482788	55.86434911	39.56602753	32.75104915	9833.547674	9452.048435	0.057047795	0.871394348	0.948165036	Gns	10	121365090	121397249	+	9442	protein_coding	glucosamine (N-acetyl)-6-sulfatase [Source:MGI Symbol;Acc:MGI:1922862]	-
ENSMUSG00000032412	11354	11653	10634	9106	8144	7613	170.1198593	176.318413	181.5593138	180.4135416	145.2305527	136.9804093	8979.784518	10248.71038	-0.190717771	0.342769329	0.621462318	Atp1b3	9	96332655	96364442	-	2389	protein_coding	ATPase, Na+/K+ transporting, beta 3 polypeptide [Source:MGI Symbol;Acc:MGI:107788]	-
ENSMUSG00000025403	8018	11076	8178	8463	13629	9013	92.31400746	128.7769979	107.2912761	128.8431264	186.7581849	124.6141698	11120.06093	8295.098958	0.422845475	0.107919142	0.357465884	Shmt2	10	127517123	127522444	-	3109	protein_coding	serine hydroxymethyltransferase 2 (mitochondrial) [Source:MGI Symbol;Acc:MGI:1277989]	-
ENSMUSG00000054342	7935	13962	12199	9324	8118	6756	55.52947504	98.66839575	97.27844497	86.28081972	67.61449111	56.77573723	8755.312008	10451.1447	-0.255436614	0.407706232	0.675529055	Kcnn4	7	24370263	24386690	+	5115	protein_coding	potassium intermediate/small conductance calcium-activated channel, subfamily N, member 4 [Source:MGI Symbol;Acc:MGI:1277957]	-
ENSMUSG00000027351	6591	11603	11208	6488	12089	10097	34.77665021	61.82448743	67.38764967	45.26709635	75.91732782	63.97720993	10206.05672	9039.015416	0.175224875	0.598381413	0.809996207	Spred1	2	117121374	117182279	+	6784	protein_coding	sprouty protein with EVH-1 domain 1, related sequence [Source:MGI Symbol;Acc:MGI:2150016]	-
ENSMUSG00000063511	10935	13764	12226	6784	8275	5857	51.38070912	65.31001253	65.46082124	42.15047825	46.27680945	33.0485976	7518.863052	11274.43939	-0.584463418	0.012157676	0.121504346	Snrnp70	7	45376453	45395742	-	7618	protein_coding	small nuclear ribonucleoprotein 70 (U1) [Source:MGI Symbol;Acc:MGI:98341]	-
ENSMUSG00000027405	8721	12704	10410	8141	10107	7529	76.15714293	112.0311098	103.5883314	94.00641094	105.0462908	78.954731	9258.816122	9717.386741	-0.069730881	0.776421273	0.904473394	Nop56	2	130274430	130279313	+	4099	protein_coding	NOP56 ribonucleoprotein [Source:MGI Symbol;Acc:MGI:1914384]	-
novel.137	19802	2360	2913	27999	2405	2061	126.8454617	15.26622564	21.26288124	237.1612653	18.33559713	15.85405548	12319.94662	7417.575657	0.731951998	NA	1	-	19	4060928	4066515	+	5588	-	-	-
ENSMUSG00000055805	6899	12544	11263	7375	10684	8630	50.54229486	92.80228169	94.0239837	71.44407171	93.15727828	75.92348113	9548.485976	9423.186613	0.019085098	0.949804588	0.978680302	Fmnl1	11	103171107	103198901	+	4886	protein_coding	formin-like 1 [Source:MGI Symbol;Acc:MGI:1888994]	-
ENSMUSG00000025967	8240	11558	9315	8300	9946	9788	116.4892328	165.0042233	150.0573195	155.1572333	167.3482319	166.1686298	10053.19606	8878.03262	0.179360058	0.405670189	0.67422689	Eef1b2	1	63176825	63180486	+	2532	protein_coding	eukaryotic translation elongation factor 1 beta 2 [Source:MGI Symbol;Acc:MGI:1929520]	-
ENSMUSG00000058427	8688	976	549	21962	13965	10906	150.3805097	17.05985575	10.82828895	502.6653954	287.6913343	226.6907182	17088.85175	2995.343644	2.512229264	0.021874853	0.16264508	Cxcl2	5	90903871	90905938	+	2068	protein_coding	chemokine (C-X-C motif) ligand 2 [Source:MGI Symbol;Acc:MGI:1340094]	-
ENSMUSG00000028420	7058	11076	10595	6475	11965	9693	66.36224231	105.1661903	113.5157468	80.50345724	133.8955677	109.4445438	10017.03721	8816.90553	0.184151032	0.549914909	0.780256041	Tmem38b	4	53826045	53862019	+	3807	protein_coding	transmembrane protein 38B [Source:MGI Symbol;Acc:MGI:1098718]	-
ENSMUSG00000030894	11667	7931	7385	10699	9563	9468	80.87145169	55.51595151	58.33138555	98.06512576	78.89405835	78.81171807	10731.45237	8169.871514	0.393423754	0.107392	0.356248703	Tpp1	7	105744811	105752235	-	5164	protein_coding	tripeptidyl peptidase I [Source:MGI Symbol;Acc:MGI:1336194]	-
ENSMUSG00000002111	10691	11002	9407	9228	8070	8079	141.9978716	147.5668961	142.3739063	162.0714255	127.5707592	128.859849	9163.839535	9458.058454	-0.045628204	0.815918364	0.925206211	Spi1	2	91082390	91115756	+	2695	protein_coding	spleen focus forming virus (SFFV) proviral integration oncogene [Source:MGI Symbol;Acc:MGI:98282]	ETS
ENSMUSG00000007815	11331	8947	8024	10540	8779	8767	54.12237244	43.15586442	43.67322445	66.57091984	49.9077206	50.28704281	10154.10171	8582.314101	0.242582411	0.289094079	0.571842967	Rhoa	9	108306129	108337934	+	7494	protein_coding	ras homolog family member A [Source:MGI Symbol;Acc:MGI:1096342]	-
ENSMUSG00000021890	18874	7622	7133	9479	6246	6932	123.0591415	50.18485474	52.99536723	81.72366117	48.4692177	54.27564447	8228.406703	10091.63765	-0.294510357	0.466580252	0.720810555	Eaf1	14	31494399	31509858	+	5490	protein_coding	ELL associated factor 1 [Source:MGI Symbol;Acc:MGI:1921677]	-
ENSMUSG00000046434	9815	12902	11118	6668	8038	7714	111.4265305	147.9139511	143.8271005	100.0988887	108.6076473	105.165779	8040.7788	10328.34434	-0.361177922	0.078267317	0.307571808	Hnrnpa1	15	103240432	103246692	+	3153	protein_coding	heterogeneous nuclear ribonucleoprotein A1 [Source:MGI Symbol;Acc:MGI:104820]	-
ENSMUSG00000029713	10306	8838	7502	11107	9417	8848	108.4371522	93.90652275	89.94577681	154.5325953	117.9273762	111.7968544	10621.2843	8079.20421	0.394628792	0.078938309	0.308731859	Gnb2	5	137528127	137533510	-	3402	protein_coding	guanine nucleotide binding protein (G protein), beta 2 [Source:MGI Symbol;Acc:MGI:95784]	-
ENSMUSG00000031659	5744	13237	12023	4351	11991	8659	30.53712111	71.06520707	72.83535796	30.58708603	75.87228494	55.28125636	8848.076549	9542.673511	-0.10899814	0.799599496	0.917753926	Adcy7	8	88272403	88329962	+	6733	protein_coding	adenylate cyclase 7 [Source:MGI Symbol;Acc:MGI:102891]	-
ENSMUSG00000035284	7429	11468	10494	5900	11280	9217	16.31517263	25.4333048	26.26141522	17.13360252	29.48387184	24.3078981	9392.554386	9006.461205	0.060596577	0.842963105	0.935723747	Vps13c	9	67840396	67995638	+	16299	protein_coding	vacuolar protein sorting 13C [Source:MGI Symbol;Acc:MGI:2444207]	-
ENSMUSG00000021282	11799	11030	9786	7027	8253	7870	61.92743629	58.46113049	58.52735034	48.76892858	51.55417546	49.60313633	8307.745019	9914.127211	-0.255026535	0.115520126	0.371005832	Eif5	12	111538016	111546752	+	6820	protein_coding	eukaryotic translation initiation factor 5 [Source:MGI Symbol;Acc:MGI:95309]	-
ENSMUSG00000026553	13336	8993	7709	8361	8645	8616	50.63774466	34.48316798	33.35512442	41.97999206	39.06860149	39.28718959	9216.996642	9074.551287	0.022438671	0.92631094	0.970466226	Copa	1	172082529	172122330	+	9427	protein_coding	coatomer protein complex subunit alpha [Source:MGI Symbol;Acc:MGI:1334462]	-
ENSMUSG00000008475	12745	9062	8142	11688	7437	6560	200.4425212	143.9222274	145.9139676	243.066765	139.2072642	123.8940246	9360.264541	9066.432478	0.04597115	0.887434624	0.954769896	Arpc5	1	152766542	152775597	+	2276	protein_coding	actin related protein 2/3 complex, subunit 5 [Source:MGI Symbol;Acc:MGI:1915021]	-
ENSMUSG00000022892	9194	8020	7379	9483	10733	10810	25.32311175	22.3069779	23.15932162	34.53772153	35.18420978	35.75483438	11137.49804	7474.792424	0.575314958	0.000640318	0.021392567	App	16	84949685	85173766	-	12996	protein_coding	amyloid beta (A4) precursor protein [Source:MGI Symbol;Acc:MGI:88059]	-
ENSMUSG00000062006	10163	9092	7611	10896	9443	8357	137.6407522	124.3478657	117.4579955	195.1315827	152.2121083	135.9164487	10377.65603	8148.336913	0.34885951	0.121679491	0.380431056	Rpl34	3	130726831	130730398	-	2643	protein_coding	ribosomal protein L34 [Source:MGI Symbol;Acc:MGI:1915686]	-
ENSMUSG00000025613	11361	10149	8400	10144	8575	6796	131.6926518	118.8015296	110.9532482	155.485389	118.3023065	94.60081065	9242.820029	9068.669315	0.027398686	0.914050549	0.966125965	Cct8	16	87483326	87495873	-	3088	protein_coding	chaperonin containing Tcp1, subunit 8 (theta) [Source:MGI Symbol;Acc:MGI:107183]	-
ENSMUSG00000000275	14071	8153	7671	12039	7637	5853	87.53412205	51.2181227	54.3776145	99.03260261	56.54436195	43.72476117	9317.55683	9029.015844	0.045343548	0.903182892	0.961522022	Trim25	11	88999376	89020293	+	5754	protein_coding	tripartite motif-containing 25 [Source:MGI Symbol;Acc:MGI:102749]	-
ENSMUSG00000057863	10077	8513	7345	11275	9165	8961	941.7914846	803.4519902	782.2238483	1393.398736	1019.459718	1005.718601	10638.1297	7865.12188	0.435659366	0.058176658	0.263425999	Rpl36	17	56613416	56614243	+	383	protein_coding	ribosomal protein L36 [Source:MGI Symbol;Acc:MGI:1860603]	-
ENSMUSG00000002365	7399	11395	10626	6061	10907	8878	73.22287777	113.8785404	119.828281	79.31464979	128.4674723	105.508005	9206.962012	9020.041924	0.029631342	0.920643954	0.968487938	Snx9	17	5841329	5931954	+	3617	protein_coding	sorting nexin 9 [Source:MGI Symbol;Acc:MGI:1913866]	-
ENSMUSG00000018567	13354	5755	5289	16046	6917	7780	259.222521	112.8133466	116.9905214	411.8731743	159.8060562	181.3583098	11282.32686	7326.800149	0.622772228	0.176853455	0.455117939	Gabarap	11	69991143	69994951	+	1844	protein_coding	gamma-aminobutyric acid receptor associated protein [Source:MGI Symbol;Acc:MGI:1861742]	-
ENSMUSG00000028333	7769	12499	10263	7331	8731	8516	162.0578649	263.289813	243.9467698	202.2104388	216.7619651	213.3227377	8815.729622	9331.589789	-0.082023108	0.743485771	0.886150881	Anp32b	4	46450902	46472657	+	1716	protein_coding	acidic (leucine-rich) nuclear phosphoprotein 32 family, member B [Source:MGI Symbol;Acc:MGI:1914878]	-
ENSMUSG00000032076	12624	10112	9285	10716	6963	5373	43.28314026	35.01165447	36.27600355	48.58361672	28.41399314	22.12254674	8407.823993	9718.417925	-0.209031585	0.524830541	0.762870921	Cadm1	9	47530173	47857637	+	10440	protein_coding	cell adhesion molecule 1 [Source:MGI Symbol;Acc:MGI:1889272]	-
ENSMUSG00000021771	11842	10062	8479	9865	7891	6864	88.88326698	76.26636753	72.51958985	97.91007942	70.49220504	61.86837822	8922.510481	9209.189398	-0.04567188	0.856806546	0.94220687	Vdac2	14	21825238	21845879	+	4769	protein_coding	voltage-dependent anion channel 2 [Source:MGI Symbol;Acc:MGI:106915]	-
ENSMUSG00000020361	10627	11551	9701	7892	8038	7094	68.8121173	75.53141502	71.57914336	67.57354107	61.94643848	55.16224454	8294.959385	9698.117044	-0.22549471	0.22203443	0.506180847	Hspa4	11	53259814	53300457	-	5528	protein_coding	heat shock protein 4 [Source:MGI Symbol;Acc:MGI:1342292]	-
ENSMUSG00000024053	13575	8380	7077	11702	7155	6961	88.26830555	55.02534406	52.43604152	100.6144613	55.37180612	54.35419772	9408.086176	8754.577015	0.103818875	0.765226734	0.897250479	Emilin2	17	71252172	71311978	-	5505	protein_coding	elastin microfibril interfacer 2 [Source:MGI Symbol;Acc:MGI:2389136]	-
ENSMUSG00000030007	11109	9463	7565	10580	8836	7219	58.66724266	50.46651869	45.52452197	73.88252661	55.53803598	45.78194684	9648.571518	8517.181132	0.179892465	0.486604866	0.736417824	Cct7	6	85451514	85468475	+	6778	protein_coding	chaperonin containing Tcp1, subunit 7 (eta) [Source:MGI Symbol;Acc:MGI:107184]	-
ENSMUSG00000061477	9037	9578	8303	8857	9185	9746	160.5356558	171.8208463	168.0730239	208.0507233	194.1960916	207.9074903	9989.318581	8192.927462	0.286003535	0.081486109	0.313470335	Rps7	12	28630854	28635953	-	2015	protein_coding	ribosomal protein S7 [Source:MGI Symbol;Acc:MGI:1333818]	-
ENSMUSG00000052681	12378	8508	7711	12347	7719	5780	153.6305188	106.6370928	109.0569816	202.6393706	114.0255458	86.1492224	9438.893707	8654.153971	0.125184686	0.727067035	0.87695202	Rap1b	10	117813871	117846035	-	2884	protein_coding	RAS related protein 1b [Source:MGI Symbol;Acc:MGI:894315]	-
ENSMUSG00000040731	10742	10547	8815	9792	8012	6439	69.26856576	68.68055407	64.77226972	83.4944894	61.49022584	49.86157322	8787.887699	9143.067695	-0.05720418	0.821476999	0.928005984	Eif4h	5	134619721	134639490	-	5551	protein_coding	eukaryotic translation initiation factor 4H [Source:MGI Symbol;Acc:MGI:1341822]	-
ENSMUSG00000027828	13009	8889	7799	9207	7351	7963	111.6148265	77.01665953	76.2487357	104.4555401	75.06517438	82.04482545	8866.372239	8978.731088	-0.018211726	0.944552135	0.977000528	Ssr3	3	65379655	65392623	-	4172	protein_coding	signal sequence receptor, gamma [Source:MGI Symbol;Acc:MGI:1914687]	-
ENSMUSG00000002603	10334	7349	5997	11820	11197	7511	73.36482579	52.68675821	48.51424017	110.9614877	94.60960116	64.03445242	11044.67114	7151.270374	0.627039368	0.03467166	0.205485375	Tgfb1	7	25687002	25705077	+	5042	protein_coding	transforming growth factor, beta 1 [Source:MGI Symbol;Acc:MGI:98725]	-
ENSMUSG00000018583	9327	13754	10813	6676	7481	6033	47.26215944	70.38083271	62.43577959	44.73251056	45.11753241	36.71143951	7263.958886	10335.56789	-0.508792091	0.033270312	0.201449471	G3bp1	11	55469685	55504838	+	7064	protein_coding	GTPase activating protein (SH3 domain) binding protein 1 [Source:MGI Symbol;Acc:MGI:1351465]	-
ENSMUSG00000027843	8561	8869	8513	8666	9072	10390	45.23113359	47.31963944	51.25206405	60.54342989	57.04664616	65.9211883	10101.66962	7915.85604	0.351799158	0.048931337	0.244935578	Ptpn22	3	103859795	103912247	+	6775	protein_coding	protein tyrosine phosphatase, non-receptor type 22 (lymphoid) [Source:MGI Symbol;Acc:MGI:107170]	-
ENSMUSG00000001729	11423	10545	9131	8786	7551	6498	99.77701278	93.01450977	90.88336844	101.4791639	78.49986159	68.15952141	8262.040554	9445.261457	-0.193137559	0.397157109	0.666169485	Akt1	12	112653821	112674884	-	4098	protein_coding	thymoma viral proto-oncogene 1 [Source:MGI Symbol;Acc:MGI:87986]	-
ENSMUSG00000022698	10318	12189	10340	7779	6792	6480	79.46057052	94.7933844	90.73867761	79.2164339	62.25409623	59.92770772	7605.765291	10007.39524	-0.395933563	0.064106227	0.276945028	Naa50	16	44139830	44163366	+	4648	protein_coding	N(alpha)-acetyltransferase 50, NatE catalytic subunit [Source:MGI Symbol;Acc:MGI:1919367]	-
ENSMUSG00000032812	13810	6287	5788	9588	8797	9626	58.61838554	26.94867591	27.99525634	53.81502678	44.44151612	49.06621262	10094.227	7781.037022	0.375464719	0.27824318	0.560895349	Arap1	7	101348067	101412586	+	8433	protein_coding	ArfGAP with RhoGAP domain, ankyrin repeat and PH domain 1 [Source:MGI Symbol;Acc:MGI:1916960]	-
ENSMUSG00000002233	10047	7170	6333	11923	9727	8486	222.269647	160.1831058	159.6500273	348.7905119	256.1160371	225.4463921	10915.97115	7126.581978	0.615114621	0.022775635	0.165273839	Rhoc	3	104788375	104794459	+	1618	protein_coding	ras homolog family member C [Source:MGI Symbol;Acc:MGI:106028]	-
ENSMUSG00000030435	10997	10343	9113	8391	8405	6390	95.70569696	90.90000071	90.37341366	96.56342188	87.05934253	66.7822317	8368.022375	9256.074907	-0.145545074	0.506906875	0.750978864	U2af2	7	5062143	5079938	+	4113	protein_coding	U2 small nuclear ribonucleoprotein auxiliary factor (U2AF) 2 [Source:MGI Symbol;Acc:MGI:98886]	-
ENSMUSG00000031799	8924	12033	11817	6809	7240	6814	144.9997786	197.4401585	218.7916607	146.2939859	140.0104476	132.9555318	7504.452701	10045.64311	-0.420733489	0.06901644	0.287355863	Tpm4	8	72134975	72153142	+	2203	protein_coding	tropomyosin 4 [Source:MGI Symbol;Acc:MGI:2449202]	-
ENSMUSG00000061175	20842	7294	6259	7656	4776	6734	89.19646484	31.52301918	30.52312209	43.32569482	24.32689434	34.60810879	6949.3456	10278.01649	-0.564645235	0.21026097	0.493844692	Fnip2	3	79455974	79567796	-	8364	protein_coding	folliculin interacting protein 2 [Source:MGI Symbol;Acc:MGI:2683054]	-
ENSMUSG00000031511	6520	11464	9793	6814	11719	7153	14.81704975	26.30898645	25.35978979	20.47630705	31.69704654	19.52085668	9175.153746	8508.604433	0.108836068	0.736841629	0.882893102	Arhgef7	8	11727721	11835219	+	15751	protein_coding	Rho guanine nucleotide exchange factor (GEF7) [Source:MGI Symbol;Acc:MGI:1860493]	-
ENSMUSG00000003402	10690	6363	5853	11404	10069	9030	89.50841379	53.80242808	55.84450316	126.2637621	100.342888	90.79677239	11024.75274	6917.50082	0.672383254	0.019640674	0.154637025	Prkcsh	9	22002806	22014222	+	4275	protein_coding	protein kinase C substrate 80K-H [Source:MGI Symbol;Acc:MGI:107877]	-
ENSMUSG00000025362	6782	9437	8176	8023	8724	12150	157.2290405	220.934089	215.9889898	245.9501727	240.7158767	338.2577544	10348.61584	7453.599959	0.473454271	0.064661801	0.277564609	Rps26	10	128624534	128626747	-	1544	protein_coding	ribosomal protein S26 [Source:MGI Symbol;Acc:MGI:1351628]	-
ENSMUSG00000023004	7567	15040	11617	7564	6770	4584	144.4590441	289.9496812	252.714839	190.9448211	153.8238835	105.0901753	6853.283586	10467.84415	-0.61111308	0.078398929	0.307666899	Tuba1b	15	98931425	98934565	-	1875	protein_coding	tubulin, alpha 1B [Source:MGI Symbol;Acc:MGI:107804]	-
ENSMUSG00000007836	8841	12591	10759	5969	7508	7368	118.1715937	169.951782	163.8699651	105.4990726	119.4400746	118.2654324	7467.664197	9834.759467	-0.397202686	0.08092928	0.31192268	Hnrnpa0	13	58125879	58128556	-	2678	protein_coding	heterogeneous nuclear ribonucleoprotein A0 [Source:MGI Symbol;Acc:MGI:1924384]	-
ENSMUSG00000068267	9769	11375	9673	9051	7789	5366	71.56800674	84.15385477	80.7505988	87.68003974	67.9148297	47.20804168	8050.980615	9387.612748	-0.221624381	0.427972946	0.69098893	Cenpb	2	131175182	131180067	-	4886	protein_coding	centromere protein B [Source:MGI Symbol;Acc:MGI:88376]	-
ENSMUSG00000024401	8801	8033	6942	8783	11236	9121	192.2097183	177.1637584	172.7601936	253.6422312	292.0580302	239.2116251	10452.51966	7219.489148	0.53387515	0.004312769	0.068339068	Tnf	17	35199381	35202007	-	1639	protein_coding	tumor necrosis factor [Source:MGI Symbol;Acc:MGI:104798]	-
ENSMUSG00000112148	11009	11004	10402	5290	10696	4457	75.39067754	76.09815949	81.17127649	47.90278988	87.17767231	36.65294822	7293.373055	9880.878734	-0.438033352	0.200381833	0.483160032	Lilrb4a	10	51490956	51496611	+	5227	protein_coding	leukocyte immunoglobulin-like receptor, subfamily B, member 4A [Source:MGI Symbol;Acc:MGI:102701]	-
ENSMUSG00000014867	13839	7626	6433	9998	6615	8303	150.9804633	84.01689784	79.97336083	144.2329671	85.89343931	108.7796324	9034.553029	8396.485645	0.10562538	0.755525594	0.892140433	Surf4	2	26920040	26933928	-	3281	protein_coding	surfeit gene 4 [Source:MGI Symbol;Acc:MGI:98445]	-
ENSMUSG00000027775	12510	6946	6208	12397	7931	6800	147.2042588	82.5375628	83.23970356	192.8923602	111.0721338	96.08785142	9887.742872	7735.68979	0.354068947	0.334628782	0.614673304	Mfsd1	3	67582741	67604237	+	3042	protein_coding	major facilitator superfamily domain containing 1 [Source:MGI Symbol;Acc:MGI:1914118]	-
ENSMUSG00000032966	11421	7743	6901	11193	8289	7148	105.9928982	72.56641896	72.97942124	137.3581714	91.55643536	79.66245467	9670.176733	7882.71184	0.294805774	0.326503848	0.606853359	Fkbp1a	2	151542483	151561692	+	3857	protein_coding	FK506 binding protein 1a [Source:MGI Symbol;Acc:MGI:95541]	-
ENSMUSG00000043131	10805	10548	9648	7625	7664	6392	80.67686547	79.53314622	82.08754955	75.28343974	68.10732783	57.31357726	7817.644859	9437.744289	-0.271734014	0.165038325	0.441495791	Mob1a	6	83326016	83343776	+	4794	protein_coding	MOB kinase activator 1A [Source:MGI Symbol;Acc:MGI:2442631]	-
ENSMUSG00000042079	10517	11068	9845	8315	7027	5872	123.5496998	131.3024312	131.7896464	129.1657693	98.25029751	82.83852781	7680.89467	9571.992868	-0.317583135	0.180535949	0.45911047	Hnrnpf	6	117900324	117925622	+	3047	protein_coding	heterogeneous nuclear ribonucleoprotein F [Source:MGI Symbol;Acc:MGI:2138741]	-
ENSMUSG00000059208	10249	9123	8187	9872	8461	6697	78.03932723	70.14932479	71.03502957	99.39682937	76.67747775	61.2362838	9064.17967	8373.34242	0.11433444	0.64361955	0.83506626	Hnrnpm	17	33646233	33686860	-	4701	protein_coding	heterogeneous nuclear ribonucleoprotein M [Source:MGI Symbol;Acc:MGI:1926465]	-
ENSMUSG00000046718	14845	2186	1616	27386	3314	3165	588.4569905	87.50613028	72.99475118	1435.48444	156.3511675	150.6623522	12784.42389	5494.981994	1.218175276	NA	1	Bst2	8	71534255	71537456	-	903	protein_coding	bone marrow stromal cell antigen 2 [Source:MGI Symbol;Acc:MGI:1916800]	-
ENSMUSG00000020612	10051	8836	8034	9396	8472	7431	83.26208488	73.91754125	75.83777581	102.923934	83.52914877	73.92337293	9141.282086	8180.761953	0.160123371	0.455415983	0.712593178	Prkar1a	11	109649405	109669656	+	4321	protein_coding	protein kinase, cAMP dependent regulatory, type I, alpha [Source:MGI Symbol;Acc:MGI:104878]	-
ENSMUSG00000009470	10950	11475	9750	6727	6535	6547	34.95854147	36.99522531	35.46986642	28.39853746	24.83126688	25.10024908	7135.635302	9785.974039	-0.455706148	0.00840823	0.098969372	Tnpo1	13	98839019	98926384	-	11212	protein_coding	transportin 1 [Source:MGI Symbol;Acc:MGI:2681523]	-
ENSMUSG00000005087	11345	10934	10017	7994	5996	5672	59.93125575	58.32862566	60.29791605	55.84038222	37.69854613	35.98169387	7130.721141	9830.448924	-0.463258023	0.059470641	0.266676832	Cd44	2	102811141	102901665	-	6776	protein_coding	CD44 antigen [Source:MGI Symbol;Acc:MGI:88338]	-
ENSMUSG00000024474	7792	10392	9010	6623	9100	8934	139.736764	188.1978565	184.1205571	157.0550313	194.2304115	192.3996114	8817.166969	8304.212085	0.086510389	0.70022275	0.863259348	Ik	18	36744656	36757639	+	1996	protein_coding	IK cytokine [Source:MGI Symbol;Acc:MGI:1345142]	-
ENSMUSG00000048154	9363	10213	10399	3539	9442	8861	16.81543896	18.52253031	21.28141572	8.40444635	20.18232901	19.11051658	7724.029877	9168.86061	-0.247344392	0.484619407	0.735257658	Kmt2d	15	98831669	98871204	-	19931	protein_coding	lysine (K)-specific methyltransferase 2D [Source:MGI Symbol;Acc:MGI:2682319]	-
ENSMUSG00000030220	10128	6831	5250	11253	10693	7652	212.3794278	144.652797	125.4480193	312.0271853	266.8716376	192.6904627	10701.40605	6691.664981	0.677317329	0.025198917	0.173519764	Arhgdib	6	136923655	136941899	-	1707	protein_coding	Rho, GDP dissociation inhibitor (GDI) beta [Source:MGI Symbol;Acc:MGI:101940]	-
ENSMUSG00000051510	10927	10700	10224	6346	7147	6364	69.68321435	68.90723236	74.29572499	53.51341433	54.24567463	48.73645185	7137.040201	9708.756925	-0.443955464	0.008888806	0.10238738	Mafg	11	120625117	120633600	-	5613	protein_coding	v-maf musculoaponeurotic fibrosarcoma oncogene family, protein G (avian) [Source:MGI Symbol;Acc:MGI:96911]	TF_bZIP
ENSMUSG00000031818	10095	8005	7154	10322	8227	7805	233.1293216	186.6834033	188.2587904	315.2026008	226.1237473	216.4511954	9543.211802	7657.861216	0.317487648	0.194881063	0.477123693	Cox4i1	8	120668222	120674207	+	1550	protein_coding	cytochrome c oxidase subunit 4I1 [Source:MGI Symbol;Acc:MGI:88473]	-
ENSMUSG00000016534	11509	6990	6804	10602	8203	7306	43.1286189	26.45202554	29.05413951	52.53528853	36.58598673	32.87790479	9468.307613	7655.006168	0.30666232	0.307843091	0.590615997	Lamp2	X	38401357	38456454	-	9552	protein_coding	lysosomal-associated membrane protein 2 [Source:MGI Symbol;Acc:MGI:96748]	-
ENSMUSG00000034667	10016	8915	8169	7355	9017	7926	59.42692592	53.41510589	55.22981609	57.70414194	63.6744378	56.47282612	8717.897557	8238.52443	0.081597269	0.639604442	0.833358523	Xpot	10	121587380	121626332	-	6033	protein_coding	exportin, tRNA (nuclear export receptor for tRNAs) [Source:MGI Symbol;Acc:MGI:1920442]	-
ENSMUSG00000032096	12591	9493	8316	7494	6705	6728	30.21754942	23.0068041	22.74203111	23.78198313	19.15190149	19.39016499	7552.662113	9205.891443	-0.285619022	0.206171493	0.489736513	Arcn1	9	44741564	44767845	-	14915	protein_coding	archain 1 [Source:MGI Symbol;Acc:MGI:2387591]	-
ENSMUSG00000032637	9931	9654	8150	5370	9723	8474	74.33711202	72.97494799	69.51620629	53.1523352	86.62177699	76.1724049	8390.288788	8424.547875	-0.005846686	0.98116063	0.992265381	Atxn2l	7	126491708	126503437	-	4782	protein_coding	ataxin 2-like [Source:MGI Symbol;Acc:MGI:2446242]	-
ENSMUSG00000027944	10101	6621	5398	11695	9762	7667	193.4538354	128.0531771	117.8044254	296.1751114	222.5183735	176.3335461	10554.36551	6671.184404	0.661777722	0.030783978	0.192435586	Hax1	3	89995446	89998780	-	1869	protein_coding	HCLS1 associated X-1 [Source:MGI Symbol;Acc:MGI:1346319]	-
ENSMUSG00000031400	10445	9388	8532	8626	7034	7193	121.3891869	110.1789009	112.9895182	132.5611836	97.2944399	100.3871496	8264.282846	8622.509696	-0.061262223	0.775308502	0.903600631	G6pdx	X	74409483	74429194	-	3080	protein_coding	glucose-6-phosphate dehydrogenase X-linked [Source:MGI Symbol;Acc:MGI:105979]	-
ENSMUSG00000025016	9680	9754	8599	8075	7658	7409	56.39575628	57.38621957	57.08667762	62.20838972	53.10073467	51.83548509	8343.815945	8529.719263	-0.031821793	0.859799217	0.943499967	Tm9sf3	19	41210842	41264004	-	6144	protein_coding	transmembrane 9 superfamily member 3 [Source:MGI Symbol;Acc:MGI:1914262]	-
ENSMUSG00000040713	14964	7016	6935	9998	5749	6454	226.7723398	107.3706936	119.7580176	200.3507049	103.692845	117.4540096	8089.02339	8710.883694	-0.106895284	0.781531557	0.907347754	Creg1	1	165763746	165775308	+	2362	protein_coding	cellular repressor of E1A-stimulated genes 1 [Source:MGI Symbol;Acc:MGI:1344382]	-
ENSMUSG00000020143	8626	9153	8152	7248	9230	8674	27.02561091	28.95898427	29.10355147	30.02753014	34.41770177	32.63487762	9011.718143	7898.532445	0.190247307	0.27065459	0.553890089	Dock2	11	34226815	34783892	-	11425	protein_coding	dedicator of cyto-kinesis 2 [Source:MGI Symbol;Acc:MGI:2149010]	-
ENSMUSG00000084349	8236	10133	8394	7987	9075	7049	243.6426095	302.7113771	282.9577679	312.4323172	319.5196988	250.4153343	8674.729349	8153.129208	0.08946136	0.672080362	0.848304852	Rpl3-ps1	X	13202571	13203780	+	1210	processed_pseudogene	ribosomal protein L3, pseudogene 1 [Source:MGI Symbol;Acc:MGI:3644217]	-
ENSMUSG00000046330	8373	9808	8374	8148	7380	8738	212.5613273	251.4417647	242.2433536	273.5202869	222.98396	266.3861905	8739.818574	8090.894184	0.111294646	0.571969286	0.795112601	Rpl37a	1	72711290	72713813	+	1410	protein_coding	ribosomal protein L37a [Source:MGI Symbol;Acc:MGI:98068]	-
ENSMUSG00000006498	10326	10190	8963	7198	7736	6374	77.97871133	77.7091062	77.12817959	71.87719763	69.5303626	57.80328187	7672.068054	8966.279923	-0.224916525	0.227970756	0.511640751	Ptbp1	10	79854427	79864771	+	4740	protein_coding	polypyrimidine tract binding protein 1 [Source:MGI Symbol;Acc:MGI:97791]	-
ENSMUSG00000029840	12352	8076	7446	10011	6712	6001	111.6514511	73.71861985	76.69479171	119.6574962	72.20930029	65.13991991	8269.148524	8431.893541	-0.028165093	0.930041457	0.971665733	Mtpn	6	35508906	35539888	-	3960	protein_coding	myotrophin [Source:MGI Symbol;Acc:MGI:99445]	-
ENSMUSG00000043091	11922	11372	10165	7324	5299	4388	186.5972451	179.7408362	181.2922524	151.5792684	98.71067682	82.4744131	6183.353874	10175.94601	-0.718757775	0.010084371	0.110191087	Tuba1c	15	99029891	99038110	+	2287	protein_coding	tubulin, alpha 1C [Source:MGI Symbol;Acc:MGI:1095409]	-
ENSMUSG00000021134	13281	9525	8255	6490	6248	6521	119.2059414	86.33480376	84.43061531	77.0277448	66.74553923	70.28745686	6936.067444	9395.74863	-0.437929384	0.055123587	0.258035117	Srsf5	12	80945504	80950507	+	3988	protein_coding	serine/arginine-rich splicing factor 5 [Source:MGI Symbol;Acc:MGI:98287]	-
ENSMUSG00000064339	7442	7567	8543	11744	5825	8959	168.3857987	172.8993363	220.2632046	351.3720392	156.8649175	243.428732	9661.673099	7217.964807	0.420668601	0.202148884	0.48507122	mt-Rnr2	MT	1094	2675	+	1582	Mt_rRNA	mitochondrially encoded 16S rRNA [Source:MGI Symbol;Acc:MGI:102492]	-
ENSMUSG00000060373	10964	8444	6720	9633	7987	6323	90.80432597	70.62192211	63.41945957	105.4956211	78.7291018	62.88646732	8677.573654	7895.697428	0.136174305	0.62715656	0.825548397	Hnrnpc	14	52073377	52104028	-	4322	protein_coding	heterogeneous nuclear ribonucleoprotein C [Source:MGI Symbol;Acc:MGI:107795]	-
ENSMUSG00000029752	10065	5625	4921	12238	9743	7189	131.7281896	74.34320288	73.38952228	211.7925864	151.7650421	112.9873785	10589.66905	6210.113541	0.769921954	0.026837562	0.179483624	Asns	6	7675169	7693254	-	2735	protein_coding	asparagine synthetase [Source:MGI Symbol;Acc:MGI:1350929]	-
ENSMUSG00000024640	7896	9463	7680	8708	9541	6477	66.44035264	80.40951192	73.63796206	96.88991402	95.55046064	65.44782085	8913.537223	7620.846879	0.226031949	0.349266503	0.62637229	Psat1	19	15904678	15947337	-	4254	protein_coding	phosphoserine aminotransferase 1 [Source:MGI Symbol;Acc:MGI:2183441]	-
ENSMUSG00000007564	10906	7655	6450	9378	8141	7108	114.447431	81.1221677	77.12870181	130.1326113	101.6792678	89.57451784	8906.977264	7557.62405	0.236954125	0.374028903	0.647301164	Ppp2r1a	17	20945311	20965916	+	3411	protein_coding	protein phosphatase 2, regulatory subunit A, alpha [Source:MGI Symbol;Acc:MGI:1926334]	-
ENSMUSG00000042520	10191	11639	9722	5796	6473	5796	19.55017781	22.54775852	21.25226773	14.70271869	14.77929157	13.35238332	6493.848031	9604.118642	-0.564586006	0.001414967	0.034408075	Ubap2l	3	90000140	90052628	-	18659	protein_coding	ubiquitin-associated protein 2-like [Source:MGI Symbol;Acc:MGI:1921633]	-
ENSMUSG00000090733	9643	7717	6127	9991	7774	8182	330.9406634	267.4485596	239.6081568	453.4008044	317.5386563	337.2049538	9390.782971	7101.467481	0.403072185	0.106279457	0.354679797	Rps27	3	90212522	90213651	-	1043	protein_coding	ribosomal protein S27 [Source:MGI Symbol;Acc:MGI:1888676]	-
ENSMUSG00000019087	11396	6261	5794	10815	7602	7556	134.8049351	74.7912603	78.09938132	169.1668396	107.0274841	107.3351098	9429.501982	7073.318954	0.414749628	0.211873741	0.495593034	Atp6ap1	X	74297097	74304721	+	3026	protein_coding	ATPase, H+ transporting, lysosomal accessory protein 1 [Source:MGI Symbol;Acc:MGI:109629]	-
ENSMUSG00000070327	9481	8083	7092	10720	6675	7349	20.09547152	17.30096908	17.12886289	30.04513784	16.83873354	18.70547782	8999.796211	7481.650997	0.266488498	0.348124476	0.625911145	Rnf213	11	119393100	119487418	+	16888	protein_coding	ring finger protein 213 [Source:MGI Symbol;Acc:MGI:1289196]	-
ENSMUSG00000061315	9650	8595	7261	9629	7632	6578	50.7599819	45.65557565	43.52174836	66.97468703	47.78005078	41.55129073	8642.213512	7737.181267	0.159543548	0.527524889	0.764579456	Naca	10	128035575	128048637	+	6805	protein_coding	nascent polypeptide-associated complex alpha polypeptide [Source:MGI Symbol;Acc:MGI:106095]	-
ENSMUSG00000030189	9068	9307	7766	7981	8900	6194	105.5573955	109.4058804	103.0125866	122.848491	123.3051629	86.58543842	8313.235458	7944.387287	0.065452041	0.770543205	0.900477708	Ybx3	6	131364855	131388476	-	3075	protein_coding	Y box protein 3 [Source:MGI Symbol;Acc:MGI:2137670]	CSD
ENSMUSG00000021957	9740	10435	9085	7214	6707	6029	47.40220614	51.28446718	50.38256582	46.42491279	38.8491932	35.23557688	7201.546251	8908.238696	-0.306869106	0.124117691	0.384550935	Tkt	14	30548359	30574720	+	7355	protein_coding	transketolase [Source:MGI Symbol;Acc:MGI:105992]	-
ENSMUSG00000030662	10569	9924	8091	7848	7052	5721	63.04237208	59.77769988	54.99416353	61.90033556	50.06394304	40.97954201	7457.215527	8669.844081	-0.21741977	0.34871775	0.626121008	Ipo5	14	120911224	120947999	+	6001	protein_coding	importin 5 [Source:MGI Symbol;Acc:MGI:1917822]	-
ENSMUSG00000048578	8744	11344	8958	6898	7880	5371	52.10444709	68.26288789	60.82630741	54.35295919	55.88624886	38.43406319	7256.240404	8843.449922	-0.285398782	0.243943809	0.529824496	Mlec	5	115142981	115158179	-	6007	protein_coding	malectin [Source:MGI Symbol;Acc:MGI:1924015]	-
ENSMUSG00000027404	7948	9111	7606	8391	8189	7836	143.9770242	166.6691336	157.0028034	200.9946124	176.5551156	170.4614846	8798.274719	7508.065414	0.228758927	0.218064564	0.501762255	Snrpb	2	130171414	130179403	-	1976	protein_coding	small nuclear ribonucleoprotein B [Source:MGI Symbol;Acc:MGI:98342]	-
ENSMUSG00000027642	9210	7934	6494	9067	8177	8132	74.41803164	64.73878455	59.79248241	96.87629594	78.6369474	78.90643514	9157.471152	7160.894446	0.354756128	0.087313982	0.322694186	Rpn2	2	157279017	157326319	+	4430	protein_coding	ribophorin II [Source:MGI Symbol;Acc:MGI:98085]	-
ENSMUSG00000021427	10329	10596	8610	6524	6408	6508	35.44496948	36.71910404	33.66783828	29.60367602	26.1717602	26.81886402	6999.985768	8969.406778	-0.357700837	0.037945762	0.215907669	Ssr1	13	37966605	37994217	-	10431	protein_coding	signal sequence receptor, alpha [Source:MGI Symbol;Acc:MGI:105082]	-
ENSMUSG00000039105	10667	6778	5996	11000	7938	6533	336.4098538	215.8647724	215.4784233	458.7271653	297.9556381	247.4204407	9259.666928	7080.0862	0.387146685	0.233013265	0.517395382	Atp6v1g1	4	63544772	63550750	+	1135	protein_coding	ATPase, H+ transporting, lysosomal V1 subunit G1 [Source:MGI Symbol;Acc:MGI:1913540]	-
ENSMUSG00000083061	9888	7992	6859	8725	7446	7899	1017.071509	830.1418389	803.9324988	1186.707883	911.5493018	975.6895404	8691.539615	7496.076285	0.213425899	0.329440222	0.610047499	Gm12191	11	49678710	49679057	-	348	processed_pseudogene	predicted gene 12191 [Source:MGI Symbol;Acc:MGI:3651293]	-
ENSMUSG00000029777	9247	6797	5708	10319	9648	7087	106.1225697	78.7731054	74.64601299	156.5957148	131.7826677	97.67104569	9783.16598	6577.239152	0.572774184	0.035959435	0.209580635	Gars	6	55038007	55079500	+	3119	protein_coding	glycyl-tRNA synthetase [Source:MGI Symbol;Acc:MGI:2449057]	-
ENSMUSG00000036698	15826	8300	7602	5224	6166	5534	40.37428195	21.38284753	22.09923637	17.6226891	18.72195817	16.95388799	6076.101669	9559.733715	-0.653844053	0.031782654	0.195977892	Ago2	15	73095844	73184935	-	14031	protein_coding	argonaute RISC catalytic subunit 2 [Source:MGI Symbol;Acc:MGI:2446632]	-
ENSMUSG00000032097	11341	9215	8921	6440	6215	5992	50.52283871	41.45582191	45.2861796	37.93653156	32.9527472	32.05565852	6720.661286	8961.203163	-0.41512382	0.032785018	0.199470811	Ddx6	9	44604892	44640731	+	8035	protein_coding	DEAD (Asp-Glu-Ala-Asp) box polypeptide 6 [Source:MGI Symbol;Acc:MGI:104976]	-
ENSMUSG00000033335	10723	5609	5150	9909	8921	7527	72.01307762	38.03945643	39.4110537	87.9954578	71.30544674	60.70346567	9527.515202	6472.67417	0.557696073	0.08509096	0.319472909	Dnm2	9	21424908	21507759	+	5330	protein_coding	dynamin 2 [Source:MGI Symbol;Acc:MGI:109547]	-
ENSMUSG00000002699	5813	5253	4744	8573	13047	10387	46.66433974	42.58395556	43.39555373	91.00242954	124.6549603	100.1316652	11440.78119	4805.579005	1.25141622	2.62E-09	2.48E-06	Lcp2	11	34046920	34092295	+	4459	protein_coding	lymphocyte cytosolic protein 2 [Source:MGI Symbol;Acc:MGI:1321402]	-
ENSMUSG00000026219	10211	8854	7906	6957	7668	6204	22.01690667	19.27885955	19.42498029	19.83560218	19.67814831	16.06409704	7496.475157	8190.161872	-0.127706876	0.516240176	0.756207478	Trip12	1	84721189	84840516	-	16601	protein_coding	thyroid hormone receptor interactor 12 [Source:MGI Symbol;Acc:MGI:1309481]	-
ENSMUSG00000018965	8677	10829	9292	8596	6155	4248	83.74040151	105.5376919	102.1857635	109.697621	70.69807662	49.23188383	6919.935055	8783.400267	-0.344058723	0.292631162	0.575393643	Ywhah	5	33018816	33027966	+	3709	protein_coding	tyrosine 3-monooxygenase/tryptophan 5-monooxygenase activation protein, eta polypeptide [Source:MGI Symbol;Acc:MGI:109194]	-
ENSMUSG00000020077	7376	8031	6956	7458	8581	9356	120.2294463	132.1944924	129.2008182	160.7487776	166.4722851	183.1372366	9106.02107	6809.104666	0.419376344	0.0160275	0.140634094	Srgn	10	62493833	62527451	-	2196	protein_coding	serglycin [Source:MGI Symbol;Acc:MGI:97756]	-
ENSMUSG00000041841	7962	7629	6517	9560	7494	8436	169.2397444	163.7576507	157.8496634	268.7035727	189.5867477	215.334325	9216.821754	6715.980299	0.456626995	0.033856123	0.203365676	Rpl37	15	5116645	5119140	+	1684	protein_coding	ribosomal protein L37 [Source:MGI Symbol;Acc:MGI:1914531]	-
ENSMUSG00000079477	10769	7497	7123	9565	6703	5920	147.6920588	103.8300528	111.3167359	173.4611026	109.4120328	97.49895901	8066.224195	7694.411693	0.068034706	0.821242449	0.928005984	Rab7	6	87999106	88045270	-	2610	protein_coding	RAB7, member RAS oncogene family [Source:MGI Symbol;Acc:MGI:105068]	-
ENSMUSG00000030104	11074	9399	8245	7677	5435	5730	61.42782365	52.6497188	52.11551349	56.31025723	35.88180305	38.16908388	6834.881072	8713.560929	-0.350405133	0.169103393	0.446441985	Edem1	6	108828641	108859356	+	6453	protein_coding	ER degradation enhancer, mannosidase alpha-like 1 [Source:MGI Symbol;Acc:MGI:2180139]	-
ENSMUSG00000051223	10552	9857	8655	7842	5754	4844	93.65454004	88.34716259	87.53402054	92.03568556	60.78242325	51.62911633	6699.317736	8832.134793	-0.398802622	0.144469899	0.41515508	Bzw1	1	58392898	58407353	+	4033	protein_coding	basic leucine zipper and W2 domains 1 [Source:MGI Symbol;Acc:MGI:1914132]	-
ENSMUSG00000030082	11009	8683	7116	6594	6756	7122	58.53640397	46.6231664	43.11514574	46.36203294	42.75450753	45.4754119	7361.80541	8110.214526	-0.139719411	0.502505719	0.747469976	Sec61a1	6	88503579	88518905	-	6732	protein_coding	Sec61 alpha 1 subunit (S. cerevisiae) [Source:MGI Symbol;Acc:MGI:1858417]	-
ENSMUSG00000032187	9002	9333	7945	6676	7659	6570	49.76471378	52.1023803	50.04862554	48.80161461	50.39282108	43.61585358	7513.121378	7992.149912	-0.089181016	0.605417997	0.813165274	Smarca4	9	21616169	21704230	+	6475	protein_coding	SWI/SNF related, matrix associated, actin dependent regulator of chromatin, subfamily a, member 4 [Source:MGI Symbol;Acc:MGI:88192]	-
ENSMUSG00000027763	6640	11336	10538	4920	7203	6362	12.69854943	21.89271726	22.9646579	12.44189403	16.39508034	14.61087428	6607.324719	8752.808138	-0.405638789	0.16602495	0.442780887	Mbnl1	3	60472830	60629750	+	18717	protein_coding	muscleblind like splicing factor 1 [Source:MGI Symbol;Acc:MGI:1928482]	-
ENSMUSG00000039062	10835	8211	6970	10016	6438	4246	93.7941337	71.77886879	68.75357585	114.6506279	66.33028041	44.13907782	7563.289093	7872.600227	-0.057874035	0.875013238	0.950434677	Anpep	7	79821803	79861059	-	4135	protein_coding	alanyl (membrane) aminopeptidase [Source:MGI Symbol;Acc:MGI:5000466]	-
ENSMUSG00000090862	7879	7770	7111	8072	7450	8429	104.804439	104.3718527	107.7841763	141.9793198	117.9448411	134.6421802	8626.902027	6930.106849	0.315949122	0.077240767	0.305314723	Rps13	7	116331505	116334195	-	2691	protein_coding	ribosomal protein S13 [Source:MGI Symbol;Acc:MGI:1915302]	-
ENSMUSG00000003541	8922	5910	5024	8199	9388	9259	282.3721683	188.8865122	181.1861731	343.127809	353.6281677	351.9008036	9636.450784	5995.529556	0.684577684	0.005704245	0.080354292	Ier3	17	35821684	35822923	+	1131	protein_coding	immediate early response 3 [Source:MGI Symbol;Acc:MGI:104814]	-
ENSMUSG00000040479	7741	9367	8364	5585	8163	7287	44.19282876	54.00190131	54.41072462	42.16122999	55.46495059	49.95742075	7518.423379	7774.254104	-0.048226283	0.822444924	0.928166817	Dgkz	2	91932824	91975864	-	6270	protein_coding	diacylglycerol kinase zeta [Source:MGI Symbol;Acc:MGI:1278339]	-
ENSMUSG00000027808	10257	6707	5982	8856	6754	7902	79.62464481	52.57862876	52.91628086	90.90758514	62.40254597	73.66491338	8503.4344	6935.352698	0.294028203	0.284265737	0.56729178	Serp1	3	58519817	58525892	-	4611	protein_coding	stress-associated endoplasmic reticulum protein 1 [Source:MGI Symbol;Acc:MGI:92638]	-
ENSMUSG00000018848	8687	6634	5964	9403	9244	6506	96.32933678	74.28788818	75.36021609	137.8765938	122.0008301	86.63618346	9088.138843	6451.340118	0.494347807	0.058284589	0.26375654	Rars	11	35808381	35834506	-	3228	protein_coding	arginyl-tRNA synthetase [Source:MGI Symbol;Acc:MGI:1914297]	-
ENSMUSG00000021660	10063	6539	6004	9156	7426	7244	207.133415	135.9213961	140.8247951	249.2090661	181.9247294	179.059612	8621.607086	6836.881209	0.334570194	0.220611452	0.504689219	Btf3	13	98309896	98317006	-	1739	protein_coding	basic transcription factor 3 [Source:MGI Symbol;Acc:MGI:1202875]	-
ENSMUSG00000023169	9375	9377	8356	6259	7424	5529	19.46960164	19.66543249	19.7742478	17.18802995	18.35007538	13.78887657	6907.838295	8249.760639	-0.2561254	0.201040141	0.483809908	Slc38a1	15	96571418	96642913	-	17236	protein_coding	solute carrier family 38, member 1 [Source:MGI Symbol;Acc:MGI:2145895]	-
ENSMUSG00000031608	6478	9343	8533	6049	8246	7651	44.14238737	64.29171628	66.25709204	54.50468316	66.87631034	62.60796396	7852.723265	7455.891025	0.074856222	0.759700089	0.893812172	Galnt7	8	57523828	57653032	-	5253	protein_coding	polypeptide N-acetylgalactosaminyltransferase 7 [Source:MGI Symbol;Acc:MGI:1349449]	-
ENSMUSG00000019432	8865	8572	7391	5679	6986	8629	83.88120745	81.90716468	79.6901946	71.05475774	78.67352599	98.04894095	7615.85837	7545.205172	0.013468558	0.948672655	0.978145225	Ddx39b	17	35241746	35253707	+	3783	protein_coding	DEAD (Asp-Glu-Ala-Asp) box polypeptide 39B [Source:MGI Symbol;Acc:MGI:99240]	-
ENSMUSG00000005103	9925	9402	8628	7435	6143	4576	39.92193502	38.19047953	39.54640011	39.54553012	29.40869027	22.1036293	6583.847011	8507.203255	-0.369799741	0.165748833	0.442377745	Wdr1	5	38526813	38563221	-	8899	protein_coding	WD repeat domain 1 [Source:MGI Symbol;Acc:MGI:1337100]	-
ENSMUSG00000029447	8997	8949	7269	7855	7181	5792	88.96341071	89.35976315	81.90381376	102.7058673	84.51090083	68.77629271	7529.357136	7653.886865	-0.023714622	0.916693853	0.967016619	Cct6a	5	129786998	129846371	+	3620	processed_transcript	chaperonin containing Tcp1, subunit 6a (zeta) [Source:MGI Symbol;Acc:MGI:107943]	-
ENSMUSG00000033880	11970	4545	3280	15584	5747	4866	150.4973865	57.70620203	46.99205126	259.0890795	85.99834723	73.46887959	9681.942308	5903.123245	0.713774755	0.204686439	0.487645562	Lgals3bp	11	118392751	118402092	-	2847	protein_coding	lectin, galactoside-binding, soluble, 3 binding protein [Source:MGI Symbol;Acc:MGI:99554]	-
ENSMUSG00000027562	5257	10572	8438	3921	9810	7895	77.69375522	157.7825923	142.103053	76.6267382	172.5564682	140.118918	7660.939736	7430.252371	0.044147257	0.908799073	0.963913556	Car2	3	14886273	14900770	+	2422	protein_coding	carbonic anhydrase 2 [Source:MGI Symbol;Acc:MGI:88269]	-
ENSMUSG00000037012	10993	8678	7577	6523	6557	5264	46.11982556	36.76587197	36.22300425	36.18713224	32.74090741	26.52062858	6616.706235	8256.870465	-0.319527448	0.160995642	0.436409987	Hk1	10	62268855	62379908	-	8532	protein_coding	hexokinase 1 [Source:MGI Symbol;Acc:MGI:96103]	-
ENSMUSG00000041459	6053	13290	11738	5324	5936	3240	27.79208429	61.62106812	61.41299831	32.32390726	32.43832619	17.86454499	5233.759765	9553.656262	-0.868206815	0.024055577	0.168901414	Tardbp	4	148612382	148627019	-	7796	protein_coding	TAR DNA binding protein [Source:MGI Symbol;Acc:MGI:2387629]	-
ENSMUSG00000028410	9187	7960	6586	11045	6469	4313	38.10969931	33.34484248	31.13144531	60.58468957	31.93839274	21.48511925	7993.145111	7192.33064	0.152258704	0.689094278	0.857264849	Dnaja1	4	40722150	40737149	+	8629	protein_coding	DnaJ heat shock protein family (Hsp40) member A1 [Source:MGI Symbol;Acc:MGI:1270129]	-
ENSMUSG00000015165	7183	10352	9036	5442	6764	6656	43.19090048	62.85856355	61.91250357	43.26934197	48.40654556	48.06137706	6758.794681	8123.963615	-0.265382379	0.252663779	0.537570787	Hnrnpl	7	28808541	28822266	+	5953	protein_coding	heterogeneous nuclear ribonucleoprotein L [Source:MGI Symbol;Acc:MGI:104816]	-
ENSMUSG00000058799	6564	11311	8942	5583	6635	6324	47.04812379	81.87070607	73.03384305	52.91474719	56.60160731	54.43297896	6652.41489	8194.439952	-0.300748191	0.256220961	0.540445369	Nap1l1	10	111473223	111498150	+	4994	protein_coding	nucleosome assembly protein 1-like 1 [Source:MGI Symbol;Acc:MGI:1855693]	-
ENSMUSG00000004936	8297	7146	6477	9426	7122	6891	87.58214453	76.1747949	77.90837278	131.5701232	89.47682277	87.35207775	8496.927602	6658.298191	0.351739801	0.152227924	0.426097106	Map2k1	9	64185770	64253631	-	3391	protein_coding	mitogen-activated protein kinase kinase 1 [Source:MGI Symbol;Acc:MGI:1346866]	-
ENSMUSG00000023175	8694	6697	6287	8892	7239	7535	171.5554929	133.4501566	141.3657508	232.017	170.0112532	178.552014	8556.983355	6578.922601	0.379204969	0.10094549	0.344959911	Bsg	10	79704491	79711969	+	1814	protein_coding	basigin [Source:MGI Symbol;Acc:MGI:88208]	-
ENSMUSG00000071650	7773	8176	6601	6782	8223	7783	72.04414191	76.52523727	69.71648615	83.11954395	90.7098389	86.62705304	8172.755307	6849.50233	0.254821401	0.12895862	0.391516712	Ganab	19	8898090	8916663	+	3862	protein_coding	alpha glucosidase 2 alpha neutral subunit [Source:MGI Symbol;Acc:MGI:1097667]	-
ENSMUSG00000055302	8155	9259	7924	7353	6944	5597	177.1287398	203.0873853	196.121536	211.1859367	179.5100962	145.9879059	7186.16094	7717.121547	-0.102872332	0.644142313	0.83506626	Mrfap1	5	36794867	36796772	-	1648	protein_coding	Morf4 family associated protein 1 [Source:MGI Symbol;Acc:MGI:1914818]	-
ENSMUSG00000021486	10009	6782	6180	9638	6396	6192	131.427762	89.93070653	92.46995578	167.3472986	99.95832692	97.63912428	8083.028409	6950.871523	0.217649849	0.479970399	0.73102811	Prelid1	13	55320500	55325272	+	2726	protein_coding	PRELI domain containing 1 [Source:MGI Symbol;Acc:MGI:1913744]	-
ENSMUSG00000033379	9585	6402	5972	11165	6436	5548	167.2818149	112.8303878	118.7660096	257.6621953	133.6862527	116.275863	8459.198322	6647.021885	0.347765509	0.331560173	0.611979027	Atp6v0b	4	117884326	117887333	-	2051	protein_coding	ATPase, H+ transporting, lysosomal V0 subunit B [Source:MGI Symbol;Acc:MGI:1890510]	-
ENSMUSG00000028121	10799	5519	5063	11218	7651	4676	68.97753803	35.5990443	36.85087693	94.74906757	58.16429255	35.86700846	8595.597875	6439.512633	0.41660364	0.315883522	0.597015904	Bcar3	3	122294136	122530191	+	5604	protein_coding	breast cancer anti-estrogen resistance 3 [Source:MGI Symbol;Acc:MGI:1352501]	-
ENSMUSG00000024937	8232	9226	8752	5789	6915	5885	45.75533813	51.7849611	55.43186211	42.54762451	45.74490098	39.28071454	6675.235415	8004.22713	-0.261916904	0.167249615	0.444427374	Ehbp1l1	19	5707376	5726317	-	6440	protein_coding	EH domain binding protein 1-like 1 [Source:MGI Symbol;Acc:MGI:3612340]	-
ENSMUSG00000005779	9653	6038	5447	10147	6334	6797	177.1035683	111.8695551	113.8775545	246.1716444	138.3111411	149.7541202	8468.613046	6385.90571	0.407182284	0.210478671	0.494051209	Psmb4	3	94884093	94886961	-	1951	protein_coding	proteasome (prosome, macropain) subunit, beta type 4 [Source:MGI Symbol;Acc:MGI:1098257]	-
ENSMUSG00000009079	10688	9803	8334	4789	6317	4455	64.76669696	59.9885139	57.54724691	38.37386134	45.5596397	32.41899272	5584.236465	8749.447472	-0.647835875	0.002578277	0.050303059	Ewsr1	11	5069689	5099266	-	5907	protein_coding	Ewing sarcoma breakpoint region 1 [Source:MGI Symbol;Acc:MGI:99960]	-
ENSMUSG00000023186	8296	7056	6979	8788	6526	6689	60.6154842	52.06276198	58.10637536	84.90636425	56.75132489	58.69113874	7974.718815	6797.940118	0.230295888	0.343576936	0.621957974	Vwa5a	9	38718268	38743337	+	4899	protein_coding	von Willebrand factor A domain containing 5A [Source:MGI Symbol;Acc:MGI:1915026]	-
ENSMUSG00000001794	8589	6231	5403	9455	6892	7748	124.1191723	90.93013087	88.97069586	180.6729611	118.5374655	134.4566804	8727.776631	6118.56099	0.512366634	0.054123204	0.256415953	Capns1	7	30186936	30198811	-	2477	protein_coding	calpain, small subunit 1 [Source:MGI Symbol;Acc:MGI:88266]	-
novel.171	4061	13317	13672	2438	5901	4922	4.827426415	15.98611267	18.5195519	3.83223149	8.348767902	7.026204518	4699.210313	9623.184492	-1.034055066	0.034131592	0.204416899	-	2	180398483	180454861	-	30112	-	-	-
ENSMUSG00000024493	8715	6114	5209	8715	8176	7318	80.90076735	57.31449638	55.10047701	106.9764057	90.33171016	81.57820767	8737.463528	6056.550973	0.528665015	0.034437715	0.205245039	Lars	18	42202350	42262122	-	3856	protein_coding	leucyl-tRNA synthetase [Source:MGI Symbol;Acc:MGI:1913808]	-
ENSMUSG00000026177	12383	5482	5156	9648	5433	6133	119.6354632	53.48437071	56.76265786	123.2556165	62.47235353	71.15469014	7732.931013	6920.145754	0.160165969	0.692600357	0.859195955	Slc11a1	1	74375195	74386062	+	3705	protein_coding	solute carrier family 11 (proton-coupled divalent metal ion transporters), member 1 [Source:MGI Symbol;Acc:MGI:1345275]	-
ENSMUSG00000022272	5591	6632	6908	4762	10691	9603	19.77176473	23.68395657	27.8371021	22.2679734	44.99749852	40.78114126	8885.842774	5863.180724	0.599879	0.060548317	0.268970476	Myo10	15	25622525	25813673	+	10122	protein_coding	myosin X [Source:MGI Symbol;Acc:MGI:107716]	-
ENSMUSG00000081534	11054	8129	7836	6941	5203	5011	143.8305511	106.812629	116.1828066	119.423306	80.57486941	78.29834668	6220.417047	8199.206385	-0.398530234	0.131894429	0.396281955	Slc48a1	15	97778520	97792692	+	2751	protein_coding	solute carrier family 48 (heme transporter), member 1 [Source:MGI Symbol;Acc:MGI:1914989]	-
ENSMUSG00000025982	9244	8637	7690	5673	6612	6054	29.10192699	27.45860858	27.58696358	23.61619655	24.77472001	22.88762511	6584.766874	7773.611131	-0.239455809	0.14501959	0.41562741	Sf3b1	1	54985169	55027481	-	11370	protein_coding	splicing factor 3b, subunit 1 [Source:MGI Symbol;Acc:MGI:1932339]	-
ENSMUSG00000029528	7261	8592	7593	6709	7005	6733	31.7153679	37.89844421	37.79222559	38.74953272	36.41627806	35.31656336	7356.361954	7151.52707	0.040745817	0.825536988	0.929237975	Pxn	5	115506676	115555987	+	8195	protein_coding	paxillin [Source:MGI Symbol;Acc:MGI:108295]	-
ENSMUSG00000029826	10991	4552	4559	10115	6559	7109	60.35942953	25.24433697	28.52944101	73.45293717	42.87060867	46.88273482	8643.156114	6044.320882	0.515933887	0.191184147	0.472361223	Zc3hav1	6	38305286	38354603	-	6518	protein_coding	zinc finger CCCH type, antiviral 1 [Source:MGI Symbol;Acc:MGI:1926031]	-
ENSMUSG00000004849	7447	8237	7412	8240	6166	6344	121.2763005	135.4619894	137.5452981	177.4423005	119.5121907	124.0664243	7518.86856	7041.375773	0.09462211	0.692433294	0.85918866	Ap1s1	5	137034993	137046135	-	2198	protein_coding	adaptor protein complex AP-1, sigma 1 [Source:MGI Symbol;Acc:MGI:1098244]	-
ENSMUSG00000036908	8305	6273	5514	8856	7288	7590	104.6383006	79.81419271	79.16506167	147.5448346	109.2882584	114.8389787	8579.308716	6085.085643	0.495529145	0.037092883	0.212669831	Unc93b1	19	3935186	3949340	+	2841	protein_coding	unc-93 homolog B1, TLR signaling regulator [Source:MGI Symbol;Acc:MGI:1859307]	-
ENSMUSG00000026600	11494	6475	5511	9771	5975	4530	42.02100325	23.90500251	22.95838777	47.23561764	25.99843667	19.88794594	7407.991581	7070.883757	0.067140462	0.864923702	0.945956266	Soat1	1	156424525	156474331	-	9791	protein_coding	sterol O-acyltransferase 1 [Source:MGI Symbol;Acc:MGI:104665]	-
ENSMUSG00000029657	5951	8287	7150	6824	8563	6882	29.31681804	41.2266472	40.13734807	44.45301892	50.20730675	40.71346394	7991.919738	6534.146521	0.290569554	0.207486135	0.490795778	Hsph1	5	149614287	149636376	-	7266	protein_coding	heat shock 105kDa/110kDa protein 1 [Source:MGI Symbol;Acc:MGI:105053]	-
ENSMUSG00000021281	9994	6314	5755	8368	7344	5845	71.77671634	45.79337109	47.09830965	79.46964511	62.77561981	50.41099404	7801.575037	6668.212406	0.22641721	0.437237688	0.699589567	Tnfaip2	12	111442469	111455018	+	4984	protein_coding	tumor necrosis factor, alpha-induced protein 2 [Source:MGI Symbol;Acc:MGI:104960]	-
ENSMUSG00000024392	8125	8051	7070	5604	7079	7682	46.7955452	46.82575248	46.39982122	42.67903875	48.5251799	53.13148437	7288.464426	7070.592533	0.043814149	0.811909214	0.923543388	Bag6	17	35135178	35147322	+	6215	protein_coding	BCL2-associated athanogene 6 [Source:MGI Symbol;Acc:MGI:1919439]	-
ENSMUSG00000068039	8298	9215	7562	6940	6265	5319	59.05106304	66.22217277	61.320645	65.30540409	53.06271473	45.45490816	6695.207862	7625.819402	-0.187809122	0.393529765	0.662655327	Tcp1	17	12915701	12925067	+	5030	protein_coding	t-complex protein 1 [Source:MGI Symbol;Acc:MGI:98535]	-
ENSMUSG00000031146	7710	7709	7397	7192	6568	7010	206.8811031	208.8903067	226.1714673	255.1828508	209.7556604	225.8816585	7487.588561	6957.822534	0.105851854	0.566235172	0.790966791	Plp2	X	7667941	7671390	-	1334	protein_coding	proteolipid protein 2 [Source:MGI Symbol;Acc:MGI:1298382]	-
ENSMUSG00000021190	8723	6349	5823	9122	7058	6476	134.4122767	98.79436832	102.2434762	185.8653757	129.4400938	119.8329939	8212.924247	6331.378783	0.375324182	0.161451128	0.436852443	Lgmn	12	102394084	102439813	-	2323	protein_coding	legumain [Source:MGI Symbol;Acc:MGI:1330838]	-
ENSMUSG00000006273	10568	6296	5461	10102	5530	5505	71.30659375	42.89981334	41.98796385	90.13212527	44.40952396	44.60573649	7721.772402	6732.430831	0.197750733	0.595977747	0.808399916	Atp6v1b2	8	69088646	69113711	+	5305	protein_coding	ATPase, H+ transporting, lysosomal V1 subunit B2 [Source:MGI Symbol;Acc:MGI:109618]	-
ENSMUSG00000020184	7768	8206	8184	7090	5692	6493	54.70302992	58.3562632	65.67249821	66.02125281	47.70689556	54.90906804	6964.57578	7381.473269	-0.083890275	0.701012165	0.863467994	Mdm2	10	117688875	117710758	-	5083	protein_coding	transformed mouse 3T3 cell double minute 2 [Source:MGI Symbol;Acc:MGI:96952]	-
ENSMUSG00000026833	3831	9517	8767	4888	9194	7235	38.59572641	96.82353471	100.6453757	65.11688627	110.2416403	87.53104379	7589.089905	6814.708356	0.155312908	0.695201501	0.859987256	Olfm1	2	28192992	28230736	+	3553	protein_coding	olfactomedin 1 [Source:MGI Symbol;Acc:MGI:1860437]	-
ENSMUSG00000039001	7269	8157	6728	7260	6701	7164	321.2269134	364.0168732	338.7965586	424.2376784	352.4446917	380.1800625	7613.561683	6739.430822	0.175914427	0.342394018	0.621182833	Rps21	2	180257377	180258445	+	810	protein_coding	ribosomal protein S21 [Source:MGI Symbol;Acc:MGI:1913731]	-
ENSMUSG00000022234	9262	7748	6350	7818	6773	5311	119.8601662	101.2543075	93.63960561	133.7830602	104.3194466	82.5359026	7205.910353	7073.668069	0.026665462	0.917743284	0.967188797	Cct5	15	31590800	31601804	-	2766	protein_coding	chaperonin containing Tcp1, subunit 5 (epsilon) [Source:MGI Symbol;Acc:MGI:107185]	-
ENSMUSG00000028843	9220	5170	4311	11666	6208	6653	401.9851767	227.6268337	214.1770301	672.5683878	322.1402015	348.3318174	8958.872785	5628.571288	0.670494921	0.081965176	0.314470559	Sh3bgrl3	4	134127406	134128789	-	821	protein_coding	SH3 domain binding glutamic acid-rich protein-like 3 [Source:MGI Symbol;Acc:MGI:1920973]	-
ENSMUSG00000022403	10030	6545	5571	9660	5865	5498	34.83976458	22.95819425	22.05074102	44.36972796	24.2469097	22.93377349	7665.304802	6685.5475	0.197241229	0.566263293	0.790966791	St13	15	81363669	81400077	-	10305	protein_coding	suppression of tumorigenicity 13 [Source:MGI Symbol;Acc:MGI:1917606]	-
ENSMUSG00000019179	8698	6992	5782	8345	7143	6150	87.40731164	70.95509338	66.20978819	110.8894071	85.43249893	74.21641637	7829.676911	6499.366523	0.268594864	0.279671782	0.562509799	Mdh2	5	135778480	135790398	+	3562	protein_coding	malate dehydrogenase 2, NAD (mitochondrial) [Source:MGI Symbol;Acc:MGI:97050]	-
ENSMUSG00000021306	16832	5604	5529	9617	2464	2949	119.8769026	40.30433072	44.87062636	90.56799794	20.88596732	25.22150905	5581.2851	8373.50589	-0.585283711	0.325224467	0.606173128	Gpr137b	13	13357620	13394014	-	5026	protein_coding	G protein-coupled receptor 137B [Source:MGI Symbol;Acc:MGI:1891463]	-
ENSMUSG00000020841	6776	7408	6404	7283	8742	6357	29.11028188	32.13866138	31.35018358	41.37315921	44.69901116	32.79606433	8047.040885	6268.697113	0.360291333	0.084730551	0.318645393	Cpd	11	76778424	76847018	-	8332	protein_coding	carboxypeptidase D [Source:MGI Symbol;Acc:MGI:107265]	-
ENSMUSG00000058006	7942	9369	8718	3094	7317	6526	13.01904331	15.50944385	16.28477661	6.706637909	14.27566487	12.84673493	6001.832396	7950.616289	-0.405606369	0.207518114	0.490795778	Mdn1	4	32657119	32775217	+	21836	protein_coding	midasin AAA ATPase 1 [Source:MGI Symbol;Acc:MGI:1926159]	-
ENSMUSG00000029767	9010	7421	6178	7210	6383	6754	69.16424655	57.5271803	54.04064388	73.1859113	58.3170845	62.26076037	7341.065411	6847.338117	0.100387824	0.636648379	0.831879136	Calu	6	29348069	29377110	+	4663	protein_coding	calumenin [Source:MGI Symbol;Acc:MGI:1097158]	-
ENSMUSG00000024610	6379	4892	4536	7111	8930	11067	161.9406075	125.4132456	131.2175606	238.7092244	269.8166346	337.3879572	9690.950259	4795.234068	1.015035842	1.62E-05	0.001722189	Cd74	18	60803848	60812646	+	1410	protein_coding	CD74 antigen (invariant polypeptide of major histocompatibility complex, class II antigen-associated) [Source:MGI Symbol;Acc:MGI:96534]	-
ENSMUSG00000005125	8977	5967	5871	10755	5262	6053	48.7161381	32.70027932	36.30525235	77.17691304	33.98651011	39.44653007	8071.522359	6308.966103	0.355389882	0.325675365	0.606367939	Ndrg1	15	66929318	66969640	-	6596	protein_coding	N-myc downstream regulated gene 1 [Source:MGI Symbol;Acc:MGI:1341799]	-
ENSMUSG00000031490	9119	5341	4870	9915	7349	6256	148.640499	87.91567475	90.45543194	213.7066411	142.571358	122.4568782	8541.783069	5834.674533	0.549833532	0.093079536	0.333237098	Eif4ebp1	8	27260329	27276674	+	2196	protein_coding	eukaryotic translation initiation factor 4E binding protein 1 [Source:MGI Symbol;Acc:MGI:103267]	-
ENSMUSG00000066232	7253	10540	8838	4541	6356	5275	23.24479183	34.11162364	32.27585329	19.24397778	24.24409474	20.30144507	5788.74931	8133.918449	-0.490661269	0.042168824	0.227031988	Ipo7	7	110018274	110056609	+	11169	protein_coding	importin 7 [Source:MGI Symbol;Acc:MGI:2152414]	-
ENSMUSG00000006589	7467	6686	5517	9320	7565	6246	165.4992002	149.6476554	139.3376506	273.1498846	199.5596716	166.2448623	8384.236841	5963.658175	0.491427454	0.054744091	0.257231982	Aprt	8	122574635	122576909	-	1615	protein_coding	adenine phosphoribosyl transferase [Source:MGI Symbol;Acc:MGI:88061]	-
ENSMUSG00000032388	9938	5889	5927	9845	5557	5643	99.72824072	59.67803522	67.77504963	130.6382177	66.3702819	68.00263172	7680.479937	6584.106879	0.222159441	0.530978988	0.767155923	Spg21	9	65460947	65488470	+	3567	protein_coding	SPG21, maspardin [Source:MGI Symbol;Acc:MGI:106403]	-
ENSMUSG00000006728	7215	8704	6829	7103	6790	6145	79.48934143	96.83787315	85.73248807	103.4784081	89.03411327	81.30007669	7228.101974	6917.849169	0.063258313	0.757462963	0.892669888	Cdk4	10	127063534	127067920	+	3249	protein_coding	cyclin-dependent kinase 4 [Source:MGI Symbol;Acc:MGI:88357]	-
ENSMUSG00000110631	2599	14606	11267	1889	6238	6075	16.474444	93.49525706	81.38203266	15.83331332	47.06130409	46.24313554	5007.418956	8779.531124	-0.810046779	0.171991063	0.450011035	Gm42047	8	121833247	121841178	+	5647	lincRNA	predicted gene, 42047 [Source:MGI Symbol;Acc:MGI:5624932]	-
ENSMUSG00000024949	8431	8374	7076	5141	6911	6695	48.58920964	48.7357326	46.46910643	39.17813066	47.40408176	46.33485748	6707.542323	7256.439432	-0.113449192	0.534826146	0.769928403	Sf1	19	6363690	6378030	+	6211	protein_coding	splicing factor 1 [Source:MGI Symbol;Acc:MGI:1095403]	-
ENSMUSG00000029705	6047	9625	9163	3076	7264	7410	10.80964438	17.3750464	18.664866	7.270983017	15.45472828	15.90692197	6285.303907	7622.149395	-0.278162781	0.450495127	0.709379893	Cux1	5	136248135	136567490	-	20024	protein_coding	cut-like homeobox 1 [Source:MGI Symbol;Acc:MGI:88568]	CUT
ENSMUSG00000035969	11574	5647	5184	8567	5980	5631	52.28969358	25.76346092	26.68783619	51.17958343	32.15495476	30.55024172	7331.223781	6742.601096	0.12069885	0.741088051	0.885237357	Rusc2	4	43381979	43427088	+	7923	protein_coding	RUN and SH3 domain containing 2 [Source:MGI Symbol;Acc:MGI:2140371]	-
ENSMUSG00000030579	7240	6480	5605	7994	8015	7204	388.539348	351.1763361	342.7581652	567.2780059	511.9341102	464.265754	8364.642314	5866.301512	0.511807653	0.006640581	0.087616061	Tyrobp	7	30413760	30417585	+	667	protein_coding	TYRO protein tyrosine kinase binding protein [Source:MGI Symbol;Acc:MGI:1277211]	-
ENSMUSG00000023067	6948	8614	7618	6962	5602	6785	69.99820076	87.63664264	87.45482744	92.74626886	67.17138016	82.08681854	6986.179249	7075.242825	-0.018291792	0.935721305	0.97371982	Cdkn1a	17	29090976	29100727	+	3553	protein_coding	cyclin-dependent kinase inhibitor 1A (P21) [Source:MGI Symbol;Acc:MGI:104556]	-
ENSMUSG00000032575	11744	6669	5267	9141	3982	5711	119.2895548	68.40705424	60.96287569	122.7765555	48.13951725	69.66185578	6888.31207	7119.706037	-0.047721885	0.907080903	0.963285485	Manf	9	106838312	106891979	-	3524	protein_coding	mesencephalic astrocyte-derived neurotrophic factor [Source:MGI Symbol;Acc:MGI:1922090]	-
ENSMUSG00000007850	6123	11477	9822	3750	7128	4192	37.51673033	71.01382416	68.57667174	30.38276894	51.98074663	30.84455441	5373.534884	8406.572593	-0.645608205	0.063795252	0.276513234	Hnrnph1	11	50376990	50386528	+	5842	protein_coding	heterogeneous nuclear ribonucleoprotein H1 [Source:MGI Symbol;Acc:MGI:1891925]	-
ENSMUSG00000031422	10523	7613	6665	7082	5744	4813	120.1501452	87.77975333	86.71627919	106.9242008	78.05725253	65.99288214	6392.753987	7505.151965	-0.231503062	0.401710253	0.670449194	Morf4l2	X	136732942	136743690	-	3135	protein_coding	mortality factor 4 like 2 [Source:MGI Symbol;Acc:MGI:1927167]	-
ENSMUSG00000041638	7866	8588	7618	4119	7104	7096	15.80485043	17.42538092	17.44187493	10.94368543	16.98844001	17.12168724	6521.365014	7334.591268	-0.169487803	0.497927798	0.74331245	Gcn1l1	5	115565254	115622654	+	17815	protein_coding	GCN1 general control of amino-acid synthesis 1-like 1 (yeast) [Source:MGI Symbol;Acc:MGI:2444248]	-
ENSMUSG00000016528	7110	7618	6538	6187	7901	7020	83.69036372	90.55253642	87.69332202	96.29890117	110.6883762	99.22919574	7565.995939	6471.919597	0.22535869	0.195931756	0.478687177	Mapkapk2	1	131053700	131097826	-	3041	protein_coding	MAP kinase-activated protein kinase 2 [Source:MGI Symbol;Acc:MGI:109298]	-
ENSMUSG00000021196	6505	9531	8497	4922	7285	5616	17.37530227	25.70853528	25.86225785	17.38449334	23.15947572	18.01393832	6375.93512	7507.027671	-0.235562732	0.362103353	0.637979552	Pfkp	13	6579768	6648777	-	13401	protein_coding	phosphofructokinase, platelet [Source:MGI Symbol;Acc:MGI:1891833]	-
ENSMUSG00000048612	8167	7264	6772	6982	6001	7106	23.19588218	20.83425478	21.91699656	26.22186299	20.28551628	24.23650797	7244.092541	6752.910485	0.101262094	0.607847885	0.814473018	Myof	19	37899036	38043577	-	12603	protein_coding	myoferlin [Source:MGI Symbol;Acc:MGI:1919192]	-
ENSMUSG00000033685	5212	9056	7424	4878	8875	6717	26.69387616	46.83790321	43.32723245	33.03576676	54.09905713	41.31227269	7293.911103	6635.877856	0.136445876	0.660883272	0.84422627	Ucp2	7	100493337	100502020	+	6989	protein_coding	uncoupling protein 2 (mitochondrial, proton carrier) [Source:MGI Symbol;Acc:MGI:109354]	-
ENSMUSG00000037503	8790	8196	7041	6118	6789	5198	60.28702498	56.76631781	55.02817045	55.48553929	55.41851531	42.81222091	6518.209029	7296.971447	-0.162853489	0.422796953	0.686891532	Fam168b	1	34813219	34843065	-	5219	protein_coding	family with sequence similarity 168, member B [Source:MGI Symbol;Acc:MGI:2448487]	-
ENSMUSG00000024772	9579	6236	5129	8447	6909	5821	92.54527189	60.84066687	56.46541353	107.9125407	79.44441203	67.53488526	7673.001353	6317.148964	0.280459922	0.350708619	0.62689996	Ehd1	19	6276725	6300096	+	3705	protein_coding	EH-domain containing 1 [Source:MGI Symbol;Acc:MGI:1341878]	-
ENSMUSG00000043962	10187	8573	7510	4803	5654	5366	39.48923411	33.5597738	33.17325546	24.61956369	26.08568879	24.97926052	5678.295957	7969.417054	-0.489026795	0.007066661	0.090282271	Thrap3	4	126164082	126202760	-	9234	protein_coding	thyroid hormone receptor associated protein 3 [Source:MGI Symbol;Acc:MGI:2442637]	-
ENSMUSG00000005566	7146	9342	7547	5383	6514	6028	61.51780082	81.21410253	74.03343349	61.27700502	66.74206568	62.31714352	6430.237969	7323.108243	-0.187564387	0.348919176	0.626221592	Trim28	7	12999114	13031035	+	4158	protein_coding	tripartite motif-containing 28 [Source:MGI Symbol;Acc:MGI:109274]	-
ENSMUSG00000058569	9315	6432	5355	8407	6307	6126	96.95561337	67.60673014	63.51339469	115.7088314	78.13165613	76.57087255	7555.761517	6372.830954	0.245581686	0.390959342	0.660462807	Tmed9	13	55573732	55597697	+	3439	protein_coding	transmembrane p24 trafficking protein 9 [Source:MGI Symbol;Acc:MGI:1914761]	-
ENSMUSG00000028745	8374	6584	5801	8073	6651	6406	90.86003835	72.14123588	71.72302139	115.8271239	85.88968443	83.46865169	7644.178657	6291.605647	0.280875517	0.237671667	0.522503981	Capzb	4	139192899	139291818	+	3299	protein_coding	capping protein (actin filament) muscle Z-line, beta [Source:MGI Symbol;Acc:MGI:104652]	-
ENSMUSG00000002748	5884	11047	9457	3625	5825	5987	15.41067794	29.2177811	28.22397774	12.55429855	18.15762782	18.83019611	5501.345702	8089.811657	-0.556274326	0.084330835	0.317893144	Baz1b	5	135187264	135246129	+	13667	protein_coding	bromodomain adjacent to zinc finger domain, 1B [Source:MGI Symbol;Acc:MGI:1353499]	-
ENSMUSG00000020189	8256	9238	8742	5386	5553	4476	31.4353215	35.52057412	37.92929547	27.11751769	25.16459792	20.46608646	5556.706402	8011.417412	-0.527840891	0.01256236	0.12302477	Osbpl8	10	111164752	111297249	+	9401	protein_coding	oxysterol binding protein-like 8 [Source:MGI Symbol;Acc:MGI:2443807]	-
ENSMUSG00000070738	6898	7750	7190	5563	7445	6770	36.04581864	40.89659988	42.81306747	38.43935787	46.30314663	42.48316621	7080.867277	6665.106949	0.087349923	0.649019971	0.837340926	Dgkd	1	87853287	87945180	+	6850	protein_coding	diacylglycerol kinase, delta [Source:MGI Symbol;Acc:MGI:2138334]	-
ENSMUSG00000022150	4255	8673	7971	4992	9723	5969	20.74471435	42.70031095	44.2829409	32.18235582	56.41859678	34.94668442	7370.041904	6426.344075	0.197714223	0.592287207	0.805382348	Dab2	15	6299788	6440712	+	7342	protein_coding	disabled 2, mitogen-responsive phosphoprotein [Source:MGI Symbol;Acc:MGI:109175]	-
ENSMUSG00000027889	6385	7838	6520	4595	8959	7253	43.75019651	54.23481491	50.90758016	41.63321825	73.06219964	59.68061483	7401.3526	6319.713511	0.227974586	0.401272376	0.670163034	Ampd2	3	108074062	108086651	-	5224	protein_coding	adenosine monophosphate deaminase 2 [Source:MGI Symbol;Acc:MGI:88016]	-
ENSMUSG00000026395	9072	6000	5653	7679	6685	6339	17.73233065	11.84316627	12.5909215	19.84736277	15.55171508	14.87921557	7481.025879	6274.040863	0.253791132	0.3245932	0.605594503	Ptprc	1	138062861	138175708	-	18313	protein_coding	protein tyrosine phosphatase, receptor type, C [Source:MGI Symbol;Acc:MGI:97810]	-
ENSMUSG00000045962	6991	9203	8199	4319	6935	5760	10.96353963	14.57453499	14.65170367	8.956329311	12.9441058	10.84752043	6073.179422	7453.281602	-0.295368281	0.229007092	0.51248312	Wnk1	6	119923969	120038672	-	22825	protein_coding	WNK lysine deficient protein kinase 1 [Source:MGI Symbol;Acc:MGI:2442092]	-
ENSMUSG00000061983	7705	7811	5555	7239	6664	6368	136.063353	139.2928937	111.7810902	169.0372675	140.0611263	135.0417587	7314.673063	6375.87715	0.198100467	0.346702	0.624917346	Rps12	10	23785183	23787275	-	2027	protein_coding	ribosomal protein S12 [Source:MGI Symbol;Acc:MGI:98105]	-
ENSMUSG00000029063	6596	6841	6108	7601	7442	6751	63.01141446	65.99514217	66.4895451	96.01623561	84.61402362	77.44674941	7856.952776	5951.725988	0.40063912	0.030482068	0.191694254	Nadk	4	155562378	155591001	+	3747	protein_coding	NAD kinase [Source:MGI Symbol;Acc:MGI:2183149]	-
ENSMUSG00000024576	7627	7626	6960	6370	7228	5500	25.99584909	26.2482805	27.03181783	28.709462	29.32125161	22.51176025	6872.553231	6764.482669	0.022857287	0.90882731	0.963913556	Csnk1a1	18	61555274	61590061	+	10502	protein_coding	casein kinase 1, alpha 1 [Source:MGI Symbol;Acc:MGI:1934950]	-
ENSMUSG00000107383	7107	7306	6504	6675	6623	6976	189.5640917	196.7900896	197.681507	235.4270658	210.2512633	223.4460776	7295.927685	6368.146348	0.196204113	0.240029346	0.525029665	Gm4366	7	116824510	116825851	-	1342	processed_pseudogene	predicted gene 4366 [Source:MGI Symbol;Acc:MGI:3782551]	-
ENSMUSG00000031004	1715	17158	12505	884	4896	3937	6.10162131	61.64552931	50.69680304	4.15880686	20.73178207	16.8206605	3409.694598	9682.225167	-1.505683444	0.14192096	0.410958469	Mki67	7	135689784	135716361	-	10061	protein_coding	antigen identified by monoclonal antibody Ki 67 [Source:MGI Symbol;Acc:MGI:106035]	-
ENSMUSG00000038393	4188	7142	6380	4089	9290	9947	48.00173815	82.66543075	83.32718698	61.97303453	126.7301954	136.9111799	8262.219599	5429.945076	0.605637861	0.102742171	0.348262518	Txnip	3	96557957	96561883	+	3123	protein_coding	thioredoxin interacting protein [Source:MGI Symbol;Acc:MGI:1889549]	-
ENSMUSG00000020267	8350	6168	4784	9224	6796	5706	342.761682	255.6842353	223.7755908	500.6802323	332.026892	281.2768966	7892.536151	5825.409391	0.438066438	0.151627301	0.425393658	Hint1	11	54866383	54870501	+	872	protein_coding	histidine triad nucleotide binding protein 1 [Source:MGI Symbol;Acc:MGI:1321133]	-
ENSMUSG00000015176	7429	9842	7697	4889	5703	5442	59.31764414	79.3579962	70.03107195	51.61892242	54.19647089	52.18054106	5754.873531	7601.972412	-0.401578536	0.045092702	0.234555685	Nolc1	19	46075863	46085530	+	4483	protein_coding	nucleolar and coiled-body phosphoprotein 1 [Source:MGI Symbol;Acc:MGI:1918019]	-
ENSMUSG00000038014	7846	8192	7004	5755	6951	5250	55.01420382	58.00564611	55.96138023	53.35894291	58.00800331	44.2061137	6452.845601	7008.988499	-0.119277512	0.545205261	0.777305944	Fam120a	13	48879219	48968017	-	5105	protein_coding	family with sequence similarity 120, member A [Source:MGI Symbol;Acc:MGI:2446163]	-
ENSMUSG00000015749	5849	10253	8054	5386	6543	4912	58.71141633	103.9311398	92.12305099	71.48956359	78.16853205	59.21010056	6051.663741	7381.477002	-0.286566675	0.311077197	0.592156404	Anp32e	3	95929246	95947390	+	3566	protein_coding	acidic (leucine-rich) nuclear phosphoprotein 32 family, member E [Source:MGI Symbol;Acc:MGI:1913721]	-
ENSMUSG00000006005	7207	8944	7971	5143	6435	5279	24.57836417	30.80236338	30.97611967	23.19264807	26.11927416	21.61954847	6049.004676	7364.474013	-0.283856279	0.169509841	0.446704368	Tpr	1	150392838	150449935	+	10496	protein_coding	translocated promoter region, nuclear basket protein [Source:MGI Symbol;Acc:MGI:1922066]	-
ENSMUSG00000022488	7419	7412	7127	6435	6757	5801	44.74524831	45.14303554	48.98059561	51.31986008	48.50310823	42.0146666	6839.641485	6696.483267	0.030511764	0.869639386	0.947556548	Nckap1l	15	103453794	103498810	+	5935	protein_coding	NCK associated protein 1 like [Source:MGI Symbol;Acc:MGI:1926063]	-
ENSMUSG00000053907	6893	14311	11670	1933	3609	2528	55.00108844	115.3152604	106.1083627	20.39530576	34.27393649	24.2234825	2875.526395	10075.28333	-1.808861741	2.54E-07	7.81E-05	Mat2a	6	72432799	72439558	-	4486	protein_coding	methionine adenosyltransferase II, alpha [Source:MGI Symbol;Acc:MGI:2443731]	-
ENSMUSG00000030208	11252	5917	5495	9016	3914	5215	67.86272193	36.0376877	37.76460963	71.90362992	28.09548107	37.77046825	6643.473222	6831.317678	-0.040280008	0.922170743	0.96881177	Emp1	6	135362545	135383173	+	5935	protein_coding	epithelial membrane protein 1 [Source:MGI Symbol;Acc:MGI:107941]	-
ENSMUSG00000050721	7225	9180	8512	6173	5287	4427	46.62318735	59.82195293	62.59094022	52.67393297	40.6057484	34.30600413	5750.177498	7618.311275	-0.405891877	0.112632819	0.365385222	Plekho2	9	65552698	65580040	-	5547	protein_coding	pleckstrin homology domain containing, family O member 2 [Source:MGI Symbol;Acc:MGI:2143132]	-
ENSMUSG00000017774	8294	9040	8072	5098	5976	4271	45.08483935	49.62365201	49.99923969	36.64389985	38.6626114	27.8799873	5520.771704	7742.275959	-0.487894309	0.023690973	0.167882393	Myo1c	11	75650504	75673910	+	6585	protein_coding	myosin IC [Source:MGI Symbol;Acc:MGI:106612]	-
ENSMUSG00000057738	7704	7882	7080	6037	5984	6011	20.63797497	21.32264295	21.61224174	21.38490593	19.07903885	19.33722008	6492.354785	6901.831438	-0.088258413	0.601106376	0.811103338	Sptan1	2	29965560	30031451	+	13362	protein_coding	spectrin alpha, non-erythrocytic 1 [Source:MGI Symbol;Acc:MGI:98386]	-
ENSMUSG00000021178	8969	6783	5752	7653	5650	5846	166.0865427	126.8428626	121.3738281	187.3947825	124.523973	130.0007136	6940.585727	6506.857716	0.093031815	0.725237979	0.876496097	Psmc1	12	100110154	100123405	+	1933	protein_coding	protease (prosome, macropain) 26S subunit, ATPase 1 [Source:MGI Symbol;Acc:MGI:106054]	-
ENSMUSG00000020821	9555	6280	5447	7836	6406	5080	47.00675544	31.19916887	30.53533657	50.97525097	37.50857964	30.01164504	7005.120213	6428.47839	0.123875884	0.681115988	0.853011733	Kif1c	11	70700548	70731964	+	7276	protein_coding	kinesin family member 1C [Source:MGI Symbol;Acc:MGI:1098260]	-
ENSMUSG00000003316	6399	7731	7022	5452	6599	7400	32.30636904	39.41536109	40.39732575	36.39713904	39.65228947	44.86464792	6965.370652	6458.725107	0.108998366	0.596840073	0.808662134	Glg1	8	111154421	111259216	-	7090	protein_coding	golgi apparatus protein 1 [Source:MGI Symbol;Acc:MGI:104967]	-
ENSMUSG00000027620	8401	6845	5975	5986	6852	6501	43.29307966	35.62170846	35.0865896	40.79055076	42.02608651	40.23130929	6944.328918	6433.777127	0.110142522	0.559371749	0.786599377	Rbm39	2	156147239	156180238	-	6946	protein_coding	RNA binding motif protein 39 [Source:MGI Symbol;Acc:MGI:2157953]	-
ENSMUSG00000037851	7140	6070	5236	7265	8503	6320	48.4780436	41.6187815	40.51000182	65.22556545	68.71208901	51.53003721	7944.467668	5594.514626	0.505905738	0.018576107	0.151814031	Iars	13	49682100	49734267	+	5272	protein_coding	isoleucine-tRNA synthetase [Source:MGI Symbol;Acc:MGI:2145219]	-
ENSMUSG00000024360	9721	7782	6514	6247	5843	4290	93.81588603	75.84212006	71.63560734	79.72092117	67.11435608	49.71863975	5923.244637	7271.496409	-0.295921659	0.254962304	0.539283528	Etf1	18	34902785	34932007	-	3709	protein_coding	eukaryotic translation termination factor 1 [Source:MGI Symbol;Acc:MGI:2385071]	-
ENSMUSG00000035569	8940	7618	6657	4230	7037	5840	19.30079808	16.60858041	16.37691357	12.0757323	18.08170584	15.14073995	6102.199396	7043.580854	-0.206947473	0.376527614	0.649080309	Ankrd11	8	122883822	123042277	-	16580	protein_coding	ankyrin repeat domain 11 [Source:MGI Symbol;Acc:MGI:1924337]	-
ENSMUSG00000056220	6017	5842	5514	6944	7661	8322	33.70027685	33.04218866	35.1913535	51.42786916	51.06849033	55.97288256	8228.770155	5293.077425	0.636595685	0.000137066	0.007639437	Pla2g4a	1	149829618	149961290	-	6391	protein_coding	phospholipase A2, group IVA (cytosolic, calcium-dependent) [Source:MGI Symbol;Acc:MGI:1195256]	-
ENSMUSG00000024965	7967	7756	6574	6108	6200	5668	110.2352936	108.3720885	103.6504752	111.7532689	102.1013855	94.17859177	6474.632977	6773.623874	-0.065173758	0.712870693	0.870119313	Fermt3	19	6998958	7019469	-	2587	protein_coding	fermitin family member 3 [Source:MGI Symbol;Acc:MGI:2147790]	-
ENSMUSG00000001424	7687	6543	5178	6582	6976	7112	28.20089236	24.24022724	21.6463047	31.93002133	30.45976453	31.33244041	7429.849809	5873.296625	0.339110776	0.081787786	0.313984875	Snd1	6	28475139	28935162	+	9757	protein_coding	staphylococcal nuclease and tudor domain containing 1 [Source:MGI Symbol;Acc:MGI:1929266]	-
ENSMUSG00000015143	9407	8000	6898	6395	5148	4166	60.85730954	52.26433011	50.85112274	54.70632161	39.63822904	32.36513142	5696.283622	7371.460062	-0.371995085	0.158023562	0.433323735	Actn1	12	80167547	80260371	-	5533	protein_coding	actinin, alpha 1 [Source:MGI Symbol;Acc:MGI:2137706]	-
ENSMUSG00000030655	9593	7355	7095	3999	5655	6312	14.3171015	11.08503664	12.06615252	7.892006319	10.0449405	11.31264488	5699.838586	7301.408207	-0.357219174	0.129024952	0.391639357	Smg1	7	118131308	118243670	-	23984	protein_coding	SMG1 homolog, phosphatidylinositol 3-kinase-related kinase (C. elegans) [Source:MGI Symbol;Acc:MGI:1919742]	-
ENSMUSG00000001833	8073	7772	6739	6695	5839	4879	24.84506696	24.15415271	23.63286788	27.24527284	21.38739027	18.03152846	6299.858662	6863.833117	-0.123749958	0.588428287	0.803332044	7-Sep	9	25252439	25308571	+	11631	protein_coding	septin 7 [Source:MGI Symbol;Acc:MGI:1335094]	-
ENSMUSG00000026480	9129	6074	5453	7156	5698	6446	38.54358171	25.89747645	26.23494221	39.95163482	28.63290468	32.68252999	6975.619582	6246.07078	0.159316963	0.546640458	0.77824244	Ncf2	1	152800194	152836991	+	8478	protein_coding	neutrophil cytosolic factor 2 [Source:MGI Symbol;Acc:MGI:97284]	-
ENSMUSG00000070372	8674	7439	6564	6411	5955	4864	82.11736689	71.11872348	70.81086855	80.25585674	67.09829169	55.29752177	6225.553911	6882.827169	-0.144854013	0.521785538	0.760626218	Capza1	3	104822779	104864505	-	3781	protein_coding	capping protein (actin filament) muscle Z-line, alpha 1 [Source:MGI Symbol;Acc:MGI:106227]	-
ENSMUSG00000032300	7345	5830	4544	6217	6802	9166	50.22239146	40.25575166	35.40459763	56.21106543	55.35493134	75.26307294	7946.616796	5354.316133	0.569611409	0.021454762	0.161268471	1700017B05Rik	9	57253117	57262612	-	5235	protein_coding	RIKEN cDNA 1700017B05 gene [Source:MGI Symbol;Acc:MGI:1921461]	-
ENSMUSG00000052837	4549	6804	7028	5068	7215	9204	70.76550218	106.8867219	124.5813867	104.2503744	133.5845069	171.9407318	7660.97175	5650.417155	0.43922855	0.154398808	0.429071843	Junb	8	84974484	84978718	-	2301	protein_coding	jun B proto-oncogene [Source:MGI Symbol;Acc:MGI:96647]	TF_bZIP
ENSMUSG00000034892	7878	6380	4656	9021	6883	5005	406.9162341	332.784826	274.0424007	616.1395455	423.1369095	310.4485435	7599.75619	5707.979885	0.412910289	0.191630128	0.473127108	Rps29	12	69157722	69159186	-	693	protein_coding	ribosomal protein S29 [Source:MGI Symbol;Acc:MGI:107681]	-
ENSMUSG00000031311	6285	9281	7082	6053	6598	4506	51.42206339	76.68188616	66.02613742	65.48626968	64.24962965	44.27228213	6185.415228	6900.682405	-0.157882533	0.556360859	0.784756709	Nono	X	101429318	101448591	+	4375	protein_coding	non-POU-domain-containing, octamer binding protein [Source:MGI Symbol;Acc:MGI:1855692]	-
ENSMUSG00000028757	8082	6563	5408	6965	6166	6573	136.4599664	111.9032281	104.0492247	155.5044765	123.9093373	133.2743431	7108.516903	6070.272664	0.227723882	0.292912536	0.575796955	Ddost	4	138304730	138312628	+	2120	protein_coding	dolichyl-di-phosphooligosaccharide-protein glycotransferase [Source:MGI Symbol;Acc:MGI:1194508]	-
ENSMUSG00000021910	7159	8442	7318	3657	6807	6270	19.41630177	23.12135572	22.61633912	13.11518654	21.9727291	20.421056	5952.404539	6986.671409	-0.231073582	0.383468977	0.654373105	Nisch	14	31170930	31216946	-	13198	protein_coding	nischarin [Source:MGI Symbol;Acc:MGI:1928323]	-
ENSMUSG00000024853	7424	7185	6261	6341	6655	5697	82.2476087	80.38331008	79.03960699	92.8920251	87.75007101	75.79281561	6731.862587	6344.271768	0.085517144	0.639861403	0.833409268	Sf3b2	19	5273923	5295455	-	3231	protein_coding	splicing factor 3b, subunit 2 [Source:MGI Symbol;Acc:MGI:2441856]	-
ENSMUSG00000039191	6131	8108	7874	4603	6962	5863	17.21247831	22.98685873	25.18971489	17.08788946	23.26270477	19.76644138	6227.717091	6773.862221	-0.121214355	0.623954614	0.823775016	Rbpj	5	53466152	53657362	+	12750	protein_coding	recombination signal binding protein for immunoglobulin kappa J region [Source:MGI Symbol;Acc:MGI:96522]	CSL
ENSMUSG00000042747	6397	5662	4690	8274	6941	7529	150.4471528	134.4718204	125.6886949	257.3110872	194.2870109	212.638267	8214.070657	5077.65093	0.693872454	0.000993454	0.028413166	Krtcap2	3	89245966	89249906	+	1522	protein_coding	keratinocyte associated protein 2 [Source:MGI Symbol;Acc:MGI:1913309]	-
ENSMUSG00000022365	8760	5351	4561	7816	6056	6909	94.21999206	58.12028093	55.90038268	111.1626442	77.52449103	89.23816976	7515.061554	5630.798337	0.416387222	0.157044095	0.431971382	Derl1	15	57869502	57892448	-	3328	protein_coding	Der1-like domain family, member 1 [Source:MGI Symbol;Acc:MGI:1915069]	-
ENSMUSG00000042699	8343	10148	8273	3562	4722	4385	31.09836736	38.19878955	35.13938221	17.55677009	20.94862047	19.62824401	4535.817149	8148.553736	-0.845136338	1.53E-05	0.001667473	Dhx9	1	153455758	153487660	-	9603	protein_coding	DEAH (Asp-Glu-Ala-His) box polypeptide 9 [Source:MGI Symbol;Acc:MGI:108177]	-
ENSMUSG00000026558	7415	9449	7651	4410	5383	5079	48.57611068	62.51024913	57.11438933	38.20195023	41.9710722	39.95639534	5333.118043	7467.233811	-0.485569741	0.012830285	0.123777505	Uck2	1	167222883	167285320	-	5464	protein_coding	uridine-cytidine kinase 2 [Source:MGI Symbol;Acc:MGI:1931744]	-
ENSMUSG00000027397	7149	7873	7002	5563	7117	4611	45.85992846	51.00140308	51.18302312	47.18810061	54.337436	35.52055171	6213.295038	6711.92637	-0.111363339	0.635107502	0.830656364	Slc20a1	2	129198764	129211616	+	5580	protein_coding	solute carrier family 20, member 1 [Source:MGI Symbol;Acc:MGI:108392]	-
ENSMUSG00000059248	6991	7441	6597	6610	6497	5160	33.07902075	35.55481667	35.56932127	41.35710808	36.58813806	29.31970178	6593.073118	6404.879298	0.041750296	0.845216496	0.936916561	9-Sep	11	117199661	117362325	+	7565	protein_coding	septin 9 [Source:MGI Symbol;Acc:MGI:1858222]	-
ENSMUSG00000074656	8192	5338	4579	8701	7346	5105	43.40970805	28.56467503	27.64924753	60.96793014	46.32996216	32.48547134	7671.883048	5467.752548	0.488578535	0.126770567	0.388526233	Eif2s2	2	154871410	154892935	-	6755	protein_coding	eukaryotic translation initiation factor 2, subunit 2 (beta) [Source:MGI Symbol;Acc:MGI:1914454]	-
ENSMUSG00000036752	9414	9768	7850	6212	3482	2520	161.3860434	169.1029672	153.3476725	140.8181351	71.04518464	51.87866907	4474.359802	8208.247066	-0.875466899	0.019070439	0.153019502	Tubb4b	2	25222160	25224702	-	2088	protein_coding	tubulin, beta 4B class IVB [Source:MGI Symbol;Acc:MGI:1915472]	-
ENSMUSG00000028936	6601	7075	5598	7412	6440	6107	81.16892647	87.85375128	78.43839797	120.5177017	94.24971307	90.17880873	7212.512823	5852.888295	0.301296125	0.150879118	0.424445896	Rpl22	4	152325742	152334071	+	2911	protein_coding	ribosomal protein L22 [Source:MGI Symbol;Acc:MGI:99262]	-
ENSMUSG00000020272	7929	7188	6458	5420	6169	5991	54.71727297	50.09194464	50.78317141	49.45846965	50.66813244	49.6480106	6312.124943	6557.310227	-0.054984838	0.737462578	0.883002092	Stk10	11	32533305	32624587	+	5187	protein_coding	serine/threonine kinase 10 [Source:MGI Symbol;Acc:MGI:1099439]	-
ENSMUSG00000041355	7703	6125	5159	7678	6024	6331	147.9231902	118.7780679	112.8905649	194.9664282	137.6814496	145.9974212	7249.04573	5748.888559	0.33444169	0.167223677	0.444427374	Ssr2	3	88575876	88588419	+	1864	protein_coding	signal sequence receptor, beta [Source:MGI Symbol;Acc:MGI:1913506]	-
ENSMUSG00000001627	12608	4787	4064	8474	4692	4362	77.04050263	29.53861522	28.29712793	68.46943246	34.12282752	32.00774462	6406.422483	6419.57046	-0.003009973	0.994848062	0.998152986	Ifrd1	12	40201567	40248504	-	5858	protein_coding	interferon-related developmental regulator 1 [Source:MGI Symbol;Acc:MGI:1316717]	-
ENSMUSG00000031386	6953	10203	8746	3315	4986	4747	29.77064381	44.11615772	42.67182546	18.76873018	25.40869567	24.40797409	4658.639305	7917.203974	-0.765022213	0.002813129	0.052771504	Hcfc1	X	73942792	73966357	-	8360	protein_coding	host cell factor C1 [Source:MGI Symbol;Acc:MGI:105942]	-
ENSMUSG00000019188	7684	7060	5868	6423	6152	5667	30.9600092	28.72580597	26.94136413	34.22055177	29.50150364	27.41974693	6578.809274	6252.934174	0.073232892	0.705869873	0.866048889	H13	2	152669461	152708670	+	8884	protein_coding	histocompatibility 13 [Source:MGI Symbol;Acc:MGI:95886]	-
ENSMUSG00000021218	7744	7298	6146	6870	6005	4780	26.25463357	24.98608844	23.74372888	30.79872337	24.23079866	19.46099398	6390.042902	6432.41427	-0.009592357	0.968190379	0.986884562	Gdi2	13	3538063	3567871	+	10558	protein_coding	guanosine diphosphate (GDP) dissociation inhibitor 2 [Source:MGI Symbol;Acc:MGI:99845]	-
ENSMUSG00000056429	11097	4782	4684	9031	4681	4540	79.23738896	34.48164201	38.11160232	85.26990387	39.78114796	38.92932985	6678.989044	6184.124747	0.111007528	0.798172479	0.916802511	Tgoln1	6	72608432	72617000	-	5013	protein_coding	trans-golgi network protein [Source:MGI Symbol;Acc:MGI:105080]	-
ENSMUSG00000001017	6787	6594	5662	5892	6038	7839	66.79697925	65.536269	63.49866435	76.67911165	70.72715394	92.64802009	7093.717652	5786.925616	0.293742902	0.137680129	0.40471247	Chtop	3	90498956	90509498	-	3637	protein_coding	chromatin target of PRMT1 [Source:MGI Symbol;Acc:MGI:1913761]	-
ENSMUSG00000026358	6509	3170	2913	14428	6444	5343	33.53816117	16.49445745	17.10335114	98.3029318	39.51796822	33.06028969	9645.232291	3789.428342	1.347783562	0.00383904	0.064081445	Rgs1	1	144242296	144249242	-	6947	protein_coding	regulator of G-protein signaling 1 [Source:MGI Symbol;Acc:MGI:1354694]	-
ENSMUSG00000032504	8063	6150	5769	6584	6381	5835	41.81008603	32.20425923	34.08793491	45.14499243	39.38104589	36.3347157	6778.667101	6063.087857	0.160902542	0.451362861	0.710220269	Pdcd6ip	9	113651744	113708259	-	6903	protein_coding	programmed cell death 6 interacting protein [Source:MGI Symbol;Acc:MGI:1333753]	-
ENSMUSG00000021111	6743	7775	6815	5773	6202	5461	36.59827655	42.61491919	42.1491758	41.43281047	40.06391048	35.59394754	6274.197985	6503.093344	-0.051698055	0.781839883	0.907499161	Papola	12	105784694	105838944	+	6595	protein_coding	poly (A) polymerase alpha [Source:MGI Symbol;Acc:MGI:109301]	-
ENSMUSG00000037364	7127	8057	6618	4115	6967	5874	48.64815236	55.53755446	51.47568163	37.1419578	56.60040025	48.14930675	6045.61798	6632.308459	-0.1335727	0.567877215	0.792185045	Srrt	5	137295704	137307674	-	5244	protein_coding	serrate RNA effector molecule homolog (Arabidopsis) [Source:MGI Symbol;Acc:MGI:1933527]	-
ENSMUSG00000011257	7995	7921	6618	5070	5625	5411	71.06554864	71.10079474	67.03215159	59.59145171	59.50826276	57.75833745	5786.655128	6844.808764	-0.242302401	0.133640017	0.398439861	Pabpc4	4	123262351	123298925	+	4027	protein_coding	poly(A) binding protein, cytoplasmic 4 [Source:MGI Symbol;Acc:MGI:2385206]	-
ENSMUSG00000020315	6317	9974	9243	3810	5182	4099	12.92687898	20.61132763	21.55318768	10.30963151	12.62101593	10.07296278	4690.531441	7829.686371	-0.739162595	0.006634659	0.087616061	Sptbn1	11	30099395	30268175	-	17492	protein_coding	spectrin beta, non-erythrocytic 1 [Source:MGI Symbol;Acc:MGI:98388]	-
ENSMUSG00000015745	8556	5629	4762	8931	5618	5124	141.0045834	93.68013312	89.42678065	194.6246767	110.1940864	101.4070338	7168.83284	5719.728196	0.32572939	0.33615388	0.61575203	Plekho1	3	95988429	95996001	-	2172	protein_coding	pleckstrin homology domain containing, family O member 1 [Source:MGI Symbol;Acc:MGI:1914470]	-
ENSMUSG00000107176	6397	6705	5695	7421	5998	6349	541.3252163	572.973434	549.1505051	830.3853908	604.0911438	645.1842234	7147.497266	5717.03738	0.322121602	0.127854245	0.389501402	Gm9794	6	66875321	66875743	-	423	processed_pseudogene	predicted pseudogene 9794 [Source:MGI Symbol;Acc:MGI:3642653]	-
ENSMUSG00000022797	6824	10498	8379	5598	4075	3147	39.49313311	61.35400762	55.25740845	42.84013452	28.0688283	21.87136147	4662.477228	7844.701032	-0.750672119	0.020057535	0.156370078	Tfrc	16	32608920	32632794	+	6185	protein_coding	transferrin receptor [Source:MGI Symbol;Acc:MGI:98822]	-
ENSMUSG00000032423	7988	9349	7931	4334	4769	4107	23.25204517	27.48160279	26.30672611	16.6819713	16.52207253	14.35635898	4751.884003	7697.304892	-0.695865507	0.00022368	0.010588686	Syncrip	9	88447009	88482574	-	12297	protein_coding	synaptotagmin binding, cytoplasmic RNA interacting protein [Source:MGI Symbol;Acc:MGI:1891690]	-
ENSMUSG00000090841	7280	4906	4254	9608	6668	5758	81.76578124	55.64441127	54.44442913	142.6949378	89.1353353	77.66196529	8014.066818	4967.929939	0.689829022	0.030100161	0.190260306	Myl6	10	128490860	128494145	-	3187	protein_coding	myosin, light polypeptide 6, alkali, smooth muscle and non-muscle [Source:MGI Symbol;Acc:MGI:109318]	-
ENSMUSG00000026031	8941	7045	6024	5244	5667	5424	25.26190127	20.10086435	19.39459225	19.59196438	19.05668044	18.40331773	5872.649185	6665.804784	-0.18280897	0.362638622	0.637996885	Cflar	1	58711508	58758884	+	12669	protein_coding	CASP8 and FADD-like apoptosis regulator [Source:MGI Symbol;Acc:MGI:1336166]	-
ENSMUSG00000021794	7597	8011	7000	5628	5350	4533	64.59253145	68.78293562	67.81940426	63.27463209	54.13872965	46.28309603	5599.413128	6882.086633	-0.297614823	0.147887985	0.419671615	Glud1	14	34310727	34345265	+	4210	protein_coding	glutamate dehydrogenase 1 [Source:MGI Symbol;Acc:MGI:95753]	-
ENSMUSG00000080242	10517	4280	3578	9450	5913	4312	809.5826565	332.7107916	313.852368	961.9145442	541.7404959	398.6066857	7186.945578	5501.472585	0.385508271	0.40019293	0.669396703	Atp6v0c-ps2	6	37806086	37806550	+	465	processed_pseudogene	ATPase, H+ transporting, lysosomal V0 subunit C, pseudogene 2 [Source:MGI Symbol;Acc:MGI:2151816]	-
ENSMUSG00000033386	7423	6866	5765	6086	5614	6246	36.59865409	34.1856034	32.38923699	39.67829144	32.94368392	36.98146731	6465.199786	6085.91517	0.087167488	0.637802595	0.832388406	Frrs1	3	116859464	116908177	+	7260	protein_coding	ferric-chelate reductase 1 [Source:MGI Symbol;Acc:MGI:108076]	-
ENSMUSG00000025579	8330	4927	4256	7194	6814	6311	62.34001397	37.23559113	36.29437021	71.19142537	60.69293269	56.71743457	7329.381552	5280.13481	0.473060927	0.099528631	0.342679002	Gaa	11	119267887	119285454	+	4783	protein_coding	glucosidase, alpha, acid [Source:MGI Symbol;Acc:MGI:95609]	-
ENSMUSG00000038034	6293	5803	4696	6881	7363	6779	43.17766672	40.20756802	36.71514755	62.4292844	60.12711118	55.85519555	7562.493888	5090.803805	0.570913679	0.001515811	0.035990981	Igsf8	1	172261641	172319841	+	5217	protein_coding	immunoglobulin superfamily, member 8 [Source:MGI Symbol;Acc:MGI:2154090]	-
ENSMUSG00000039286	7658	5849	5743	4336	7114	7111	23.86748384	18.40885145	20.39603944	17.86964438	26.38877536	26.614509	6613.517589	5848.281707	0.177440478	0.48035997	0.731400683	Fndc3b	3	27416162	27711307	-	11485	protein_coding	fibronectin type III domain containing 3B [Source:MGI Symbol;Acc:MGI:1919257]	-
ENSMUSG00000020680	6121	5370	4399	6741	8607	6534	75.06034552	66.49917573	61.46924704	109.306973	125.6186387	96.21965925	7853.690562	4815.183127	0.705748505	0.00074274	0.023712724	Taf15	11	83473086	83506743	+	2919	protein_coding	TATA-box binding protein associated factor 15 [Source:MGI Symbol;Acc:MGI:1917689]	-
ENSMUSG00000040435	10495	1298	1136	11975	6227	6601	127.9089021	15.97521889	15.77656355	192.9875138	90.32569128	96.61055247	9066.121437	3809.983255	1.25067292	NA	1	Ppp1r15a	7	45522916	45526268	-	2937	protein_coding	protein phosphatase 1, regulatory subunit 15A [Source:MGI Symbol;Acc:MGI:1927072]	-
ENSMUSG00000042572	7219	6811	6025	6205	6120	5339	41.69824919	39.72880074	39.65642693	47.39340647	42.07327324	37.03370852	6369.340816	6096.597347	0.063095136	0.741424164	0.885455147	Ube2q1	3	89773616	89784000	+	6197	protein_coding	ubiquitin-conjugating enzyme E2Q family member 1 [Source:MGI Symbol;Acc:MGI:1917343]	-
ENSMUSG00000026509	7770	8572	8208	5776	3569	3821	43.83405691	48.83448447	52.76473334	43.08768825	23.96355777	25.88595493	4791.178468	7497.501188	-0.646090461	0.0256941	0.175489194	Capn2	1	182467260	182517608	-	6345	protein_coding	calpain 2 [Source:MGI Symbol;Acc:MGI:88264]	-
ENSMUSG00000062611	6323	6538	6053	6410	6552	5831	285.7723953	298.39793	311.7335309	383.0808864	352.4399102	316.472982	6769.54511	5765.111631	0.231699803	0.204008919	0.486919343	Rps3a2	14	88123017	88123808	-	792	processed_pseudogene	ribosomal protein S3A2 [Source:MGI Symbol;Acc:MGI:3642853]	-
ENSMUSG00000000346	9010	6158	5786	6516	4865	5316	111.2113385	76.75695862	81.38014471	106.3507883	71.46957862	78.79628708	6046.498778	6346.489984	-0.069920131	0.79365161	0.913764331	Dazap2	15	100615349	100620761	+	2900	protein_coding	DAZ associated protein 2 [Source:MGI Symbol;Acc:MGI:1344344]	-
ENSMUSG00000021248	7552	6503	5746	6457	5853	5476	46.51932245	40.45190233	40.33227991	52.59416284	42.91054431	40.50711784	6421.680245	6010.524462	0.095400334	0.643897207	0.83506626	Tmed10	12	85340614	85374847	-	5811	protein_coding	transmembrane p24 trafficking protein 10 [Source:MGI Symbol;Acc:MGI:1915831]	-
ENSMUSG00000058355	7589	7799	6807	5365	5458	4566	45.24453655	46.95418516	46.24375519	42.29477106	38.72837034	32.68993093	5547.179389	6753.535356	-0.283926514	0.141818523	0.410898218	Abce1	8	79683462	79711740	-	6004	protein_coding	ATP-binding cassette, sub-family E (OABP), member 1 [Source:MGI Symbol;Acc:MGI:1195458]	-
ENSMUSG00000038633	10520	5813	5569	8388	3632	3644	145.3351294	81.09778291	87.66935901	153.2317087	59.71931281	60.45465328	5755.672455	6612.407707	-0.200251514	0.641229935	0.834086694	Degs1	1	182275772	182282804	-	2591	protein_coding	delta(4)-desaturase, sphingolipid 1 [Source:MGI Symbol;Acc:MGI:1097711]	-
ENSMUSG00000015950	3846	8616	7953	4919	6930	5280	37.58327623	85.02464809	88.55887485	63.5619979	80.59956367	61.96062406	6134.551138	6284.687522	-0.034847775	0.92177973	0.968670543	Ncf1	5	134220053	134229625	-	3663	protein_coding	neutrophil cytosolic factor 1 [Source:MGI Symbol;Acc:MGI:97283]	-
ENSMUSG00000021266	7609	4216	3445	8753	7633	5883	79.0148237	44.2115143	40.76486132	120.1913687	94.33880133	73.36287533	8062.943019	4592.857372	0.811853008	0.016507133	0.142489076	Wars	12	108860030	108894174	-	3447	protein_coding	tryptophanyl-tRNA synthetase [Source:MGI Symbol;Acc:MGI:104630]	-
ENSMUSG00000020484	8746	6108	5662	6164	4982	5840	96.38639276	67.97654376	71.10364601	89.82645181	65.34676271	77.28862943	6134.636476	6213.931118	-0.018583361	0.940179945	0.975482218	Xbp1	11	5520659	5525893	+	3248	protein_coding	X-box binding protein 1 [Source:MGI Symbol;Acc:MGI:98970]	TF_bZIP
ENSMUSG00000020349	7864	6698	5716	6497	5404	5281	37.58235252	32.32506426	31.1278001	41.05713917	30.73759595	30.30771043	6213.539959	6148.592759	0.015089833	0.946433882	0.977437973	Ppp2ca	11	52098681	52127778	+	7490	protein_coding	protein phosphatase 2 (formerly 2A), catalytic subunit, alpha isoform [Source:MGI Symbol;Acc:MGI:1321159]	-
ENSMUSG00000034248	6478	5800	6234	5386	6585	6954	38.51186861	34.82053486	42.23146985	42.34043909	46.59330603	49.6460658	6779.376057	5653.427801	0.262085874	0.169365504	0.446704368	Slc25a37	14	69241848	69285112	-	6021	protein_coding	solute carrier family 25, member 37 [Source:MGI Symbol;Acc:MGI:1914962]	-
ENSMUSG00000019428	7387	4920	4080	8881	6202	5942	58.38322124	39.26800644	36.74479838	92.81478972	58.33991822	56.39610445	7637.441414	4945.496303	0.626906895	0.043016846	0.229778979	Fkbp8	8	70527724	70535328	+	4529	protein_coding	FK506 binding protein 8 [Source:MGI Symbol;Acc:MGI:1341070]	-
ENSMUSG00000030835	6921	6699	5423	5345	7028	5904	41.73469382	40.79361163	37.26350812	42.61980447	50.43990214	42.75345689	6550.23515	5777.529421	0.181088662	0.330523164	0.611103749	Nomo1	7	46033698	46084212	+	5936	protein_coding	nodal modulator 1 [Source:MGI Symbol;Acc:MGI:2385850]	-
ENSMUSG00000000078	10018	4475	4190	9244	4965	4423	81.6657331	36.83881689	38.92141423	99.64468427	48.17172413	43.29844321	6818.345565	5616.437529	0.27971125	0.518438591	0.758324406	Klf6	13	5861482	5870394	+	4391	protein_coding	Kruppel-like factor 6 [Source:MGI Symbol;Acc:MGI:1346318]	zf-C2H2
ENSMUSG00000056612	7305	5806	4842	7924	6231	5196	284.5292923	228.3692321	214.905386	408.1187908	288.8541521	243.0370082	7018.900665	5434.392843	0.369060633	0.177906833	0.456031226	Ppp1r14b	19	6975048	6977324	+	919	protein_coding	protein phosphatase 1, regulatory inhibitor subunit 14B [Source:MGI Symbol;Acc:MGI:107682]	-
ENSMUSG00000023830	8087	6133	5460	7106	5819	4681	31.09949545	23.81730738	23.92623117	36.13486731	26.63350706	21.6172799	6381.843209	5962.670853	0.097953111	0.719093757	0.87277245	Igf2r	17	12682406	12769664	-	9308	protein_coding	insulin-like growth factor 2 receptor [Source:MGI Symbol;Acc:MGI:96435]	-
ENSMUSG00000007029	4402	7582	6295	4168	8123	6679	28.09728185	48.87106987	45.78526749	35.17850192	61.70847631	51.19437177	6747.291972	5593.239861	0.270673922	0.398815866	0.668129398	Vars	17	35000987	35016322	+	5608	protein_coding	valyl-tRNA synthetase [Source:MGI Symbol;Acc:MGI:90675]	-
ENSMUSG00000001281	8690	3342	2943	11676	4225	6365	112.2954816	43.61167309	43.33596975	199.5133464	64.98054044	98.77281207	8175.729046	4484.192481	0.866446331	0.082289999	0.315039622	Itgb7	15	102215995	102231944	-	2770	protein_coding	integrin beta 7 [Source:MGI Symbol;Acc:MGI:96616]	-
ENSMUSG00000049323	9058	7757	6786	4356	4277	5007	40.13753916	34.71091116	34.26478671	25.52358402	22.55650329	26.6435765	4904.369018	7161.474048	-0.546221621	0.004050568	0.065842436	Smcr8	11	60777524	60788287	+	8078	protein_coding	Smith-Magenis syndrome chromosome region, candidate 8 homolog (human) [Source:MGI Symbol;Acc:MGI:2444720]	-
ENSMUSG00000026074	7961	5882	5008	6178	5993	6205	29.74881873	22.19631699	21.32466284	30.52708714	26.65388252	27.84456208	6617.449922	5702.513267	0.214621246	0.335670876	0.615245926	Map4k4	1	39900913	40026310	+	9579	protein_coding	mitogen-activated protein kinase kinase kinase kinase 4 [Source:MGI Symbol;Acc:MGI:1349394]	-
ENSMUSG00000020290	6465	7370	6048	4448	4628	8253	32.22596101	37.09869497	34.35301683	29.31821245	27.45647619	49.40213269	6194.921104	6049.107472	0.034383751	0.905205481	0.962709203	Xpo1	11	23256041	23298249	+	7181	protein_coding	exportin 1 [Source:MGI Symbol;Acc:MGI:2144013]	-
ENSMUSG00000002052	8456	6512	5692	5350	5804	5363	42.66137504	33.17707263	32.72280452	35.69102479	34.85068982	32.49183032	5939.531304	6258.184712	-0.075437329	0.713538206	0.870296458	Supt6	11	78206746	78245987	-	7095	protein_coding	suppressor of Ty 6 [Source:MGI Symbol;Acc:MGI:107726]	-
ENSMUSG00000037894	4717	9137	7010	4962	6038	5295	95.07037119	185.9673639	160.9952574	132.2426167	144.839335	128.1568377	5847.565622	6378.50324	-0.125362059	0.66947036	0.847713606	H2afz	3	137864487	137866922	+	1776	protein_coding	H2A histone family, member Z [Source:MGI Symbol;Acc:MGI:1888388]	-
ENSMUSG00000024953	5916	5073	4471	7283	7353	7042	99.0010169	85.72947205	85.2573661	161.1599638	146.4502631	141.5155018	7805.484271	4692.196019	0.734175048	6.63E-05	0.004612369	Prdx5	19	6906697	6910106	-	2139	protein_coding	peroxiredoxin 5 [Source:MGI Symbol;Acc:MGI:1859821]	-
ENSMUSG00000029169	7355	7568	6309	5259	6065	4580	30.98777886	32.19902276	30.28893826	29.29856183	30.41253882	23.17233261	5721.413939	6452.597101	-0.173532244	0.387487192	0.657524278	Dhx15	5	52150203	52190514	-	8496	protein_coding	DEAH (Asp-Glu-Ala-His) box polypeptide 15 [Source:MGI Symbol;Acc:MGI:1099786]	-
ENSMUSG00000040385	7708	6173	5147	7560	5812	4725	200.0781737	161.8110151	152.2397031	259.4867371	179.5550872	147.2842563	6569.383454	5760.463244	0.189507154	0.502687278	0.747521476	Ppp1ca	19	4192158	4195419	+	1379	protein_coding	protein phosphatase 1 catalytic subunit alpha [Source:MGI Symbol;Acc:MGI:103016]	-
ENSMUSG00000027907	7160	4328	3598	9769	5923	6310	501.5501873	306.1557521	287.1959328	904.8713653	493.8069605	530.7955076	8010.892925	4545.872305	0.817340056	0.018190864	0.150273656	S100a11	3	93520488	93526287	+	511	protein_coding	S100 calcium binding protein A11 [Source:MGI Symbol;Acc:MGI:1338798]	-
ENSMUSG00000042688	7832	7734	7606	4973	4441	4495	41.99945777	41.88215012	46.47753402	35.26345208	28.34430926	28.94657638	5019.600815	7069.910185	-0.494154649	0.011338824	0.116715831	Mapk6	9	75369062	75410005	-	6675	protein_coding	mitogen-activated protein kinase 6 [Source:MGI Symbol;Acc:MGI:1354946]	-
ENSMUSG00000048865	6953	8834	8035	4182	5304	3718	28.97015275	37.16975918	38.14873913	23.04082074	26.30244803	18.60306253	4742.756904	7279.505904	-0.618095545	0.009369468	0.105185201	Arhgap30	1	171388954	171410298	+	8591	protein_coding	Rho GTPase activating protein 30 [Source:MGI Symbol;Acc:MGI:2684948]	-
ENSMUSG00000030447	6506	7213	6663	5351	5846	5334	19.50274019	21.83490493	22.75973187	21.21054796	20.85712709	19.20132031	5944.325616	6218.735557	-0.065094665	0.715873642	0.870990026	Cyfip1	7	55841745	55932602	+	11941	protein_coding	cytoplasmic FMR1 interacting protein 1 [Source:MGI Symbol;Acc:MGI:1338801]	-
ENSMUSG00000025809	7224	6197	5451	6664	5985	5367	63.36266239	54.88971462	54.48131903	77.29048443	62.47898056	56.53062407	6508.909378	5727.495995	0.184450599	0.393414899	0.662609681	Itgb1	8	128685654	128733200	+	4081	protein_coding	integrin beta 1 (fibronectin receptor beta) [Source:MGI Symbol;Acc:MGI:96610]	-
ENSMUSG00000007739	6856	6886	5671	6609	5766	5087	58.41715497	59.25028017	55.06111378	74.4630303	58.47339788	52.05085114	6314.161418	5895.734795	0.09885762	0.651379797	0.838426814	Cct4	11	22990519	23003780	+	4201	protein_coding	chaperonin containing Tcp1, subunit 4 (delta) [Source:MGI Symbol;Acc:MGI:104689]	-
ENSMUSG00000068856	7772	6430	5457	6137	5524	5485	128.6765407	107.5056662	102.9523562	134.3563105	108.8514842	109.0535284	6187.878607	5957.291847	0.054720843	0.795252007	0.914839686	Sf3b4	3	96172332	96177564	+	2162	protein_coding	splicing factor 3b, subunit 4 [Source:MGI Symbol;Acc:MGI:109580]	-
ENSMUSG00000015461	6054	5225	4549	7104	7122	6694	78.60097356	68.50552519	67.30033052	121.9617992	110.052922	104.3680865	7535.146335	4802.822251	0.649699441	0.000521569	0.018933212	Atf6b	17	34647146	34655074	+	2757	protein_coding	activating transcription factor 6 beta [Source:MGI Symbol;Acc:MGI:105121]	TF_bZIP
ENSMUSG00000022043	9587	5404	5187	7438	5409	3696	74.3106523	42.29971909	45.81422515	76.23596134	49.89987155	34.40303944	6023.588149	6094.342514	-0.016902794	0.963184891	0.984570165	Trim35	14	66297031	66311424	+	4618	protein_coding	tripartite motif-containing 35 [Source:MGI Symbol;Acc:MGI:1914104]	-
ENSMUSG00000060147	8772	4272	4055	9641	5067	4878	58.05022619	28.54896276	30.57819906	84.36508281	39.90894963	38.76533969	7165.237813	5149.69998	0.476469676	0.247692461	0.533082384	Serpinb6a	13	33917918	34002794	-	5409	protein_coding	serine (or cysteine) peptidase inhibitor, clade B, member 6a [Source:MGI Symbol;Acc:MGI:103123]	-
ENSMUSG00000039168	9307	4993	4001	8509	5628	4237	173.0618153	93.75769108	84.7765705	209.2210732	124.5545881	94.6120624	6700.217242	5499.154075	0.284937409	0.470777537	0.723654119	Dap	15	31224314	31274341	+	1925	protein_coding	death-associated protein [Source:MGI Symbol;Acc:MGI:1918190]	-
ENSMUSG00000029478	5458	8064	7636	2872	6459	6141	18.62431541	27.78760408	29.69124837	12.95885359	26.23168395	25.16415714	5485.00283	6486.334728	-0.241846943	0.479063399	0.730743952	Ncor2	5	125017153	125179219	-	10490	protein_coding	nuclear receptor co-repressor 2 [Source:MGI Symbol;Acc:MGI:1337080]	MYB
ENSMUSG00000030105	10894	5433	4931	8234	3790	3344	87.0619887	43.846478	44.90471728	87.01365989	36.04910794	32.09253221	5646.363212	6398.138472	-0.180391273	0.688126385	0.856962983	Arl8b	6	108783099	108825278	+	4479	protein_coding	ADP-ribosylation factor-like 8B [Source:MGI Symbol;Acc:MGI:1914416]	-
ENSMUSG00000022295	9310	4856	4150	9151	5262	3866	59.49855015	31.33929171	30.22181553	77.33224504	40.02410654	29.6698299	6690.851394	5509.169655	0.280296925	0.508587053	0.75251549	Atp6v1c1	15	38661933	38692446	+	5601	protein_coding	ATPase, H+ transporting, lysosomal V1 subunit C1 [Source:MGI Symbol;Acc:MGI:1913585]	-
ENSMUSG00000025364	6304	8131	6570	5043	6039	4382	80.47490449	104.8194854	95.57083636	85.12724817	91.7536596	67.17584581	5560.19436	6398.779071	-0.202663092	0.374746028	0.647561479	Pa2g4	10	128557766	128565987	-	2804	protein_coding	proliferation-associated 2G4 [Source:MGI Symbol;Acc:MGI:894684]	-
ENSMUSG00000028059	5357	7944	7042	4059	7505	4467	19.4792538	29.17048849	29.17846506	19.51664138	32.47995855	19.50577125	5718.908957	6224.862544	-0.122256379	0.691044929	0.858363873	Arhgef2	3	88605966	88648052	+	9844	protein_coding	rho/rac guanine nucleotide exchange factor (GEF) 2 [Source:MGI Symbol;Acc:MGI:103264]	-
ENSMUSG00000027878	7757	7594	7420	4836	4484	4281	25.75234244	25.45935148	28.07001238	21.22973633	17.71750856	17.0672944	4907.05843	6945.339018	-0.501222949	0.009238674	0.104601589	Notch2	3	98013527	98150361	+	10782	protein_coding	notch 2 [Source:MGI Symbol;Acc:MGI:97364]	-
ENSMUSG00000005683	6769	7243	6068	5478	5425	5331	41.92702953	45.3045543	42.82830669	44.86699354	39.9929484	39.6528829	5846.391768	6106.849429	-0.06291978	0.716594141	0.871374888	Cs	10	128337734	128362479	+	5779	protein_coding	citrate synthase [Source:MGI Symbol;Acc:MGI:88529]	-
ENSMUSG00000019943	9408	7437	6794	4470	4076	4113	22.12901095	17.66510703	18.2098341	13.90296979	11.41071794	11.61769335	4566.403267	7171.934233	-0.651369222	0.001790008	0.039634772	Atp2b1	10	98914406	99026143	+	15218	protein_coding	ATPase, Ca++ transporting, plasma membrane 1 [Source:MGI Symbol;Acc:MGI:104653]	-
ENSMUSG00000032737	5225	7171	6657	4217	6784	6178	29.22782238	40.50826886	42.43307189	31.19242407	45.16584127	41.50061888	6127.672825	5831.855081	0.071450449	0.783335943	0.908258298	Inppl1	7	101822632	101838229	-	6399	protein_coding	inositol polyphosphate phosphatase-like 1 [Source:MGI Symbol;Acc:MGI:1333787]	-
ENSMUSG00000001473	9236	8658	7049	4978	3789	2436	188.1630905	178.1237753	163.641622	134.1037019	91.87327937	59.59698671	4076.725886	7565.021417	-0.892010438	0.005505808	0.078511059	Tubb6	18	67390717	67402748	+	1757	protein_coding	tubulin, beta 6 class V [Source:MGI Symbol;Acc:MGI:1915201]	-
ENSMUSG00000013076	7387	6694	6119	4995	6194	4721	26.2736098	24.04313812	24.79978133	23.49213566	26.22025722	20.16425364	5713.783967	6142.246971	-0.104323702	0.595698994	0.808379809	Amotl1	9	14541966	14645056	-	10064	protein_coding	angiomotin-like 1 [Source:MGI Symbol;Acc:MGI:1922973]	-
ENSMUSG00000095597	5982	6152	5514	5873	5964	6585	328.9180409	341.5949249	345.4807069	427.0086257	390.29503	434.8040394	6622.83304	5373.943863	0.301467254	0.072467495	0.294239561	Gm6472	X	152909505	152910155	-	651	transcribed_processed_pseudogene	predicted pseudogene 6472 [Source:MGI Symbol;Acc:MGI:3648396]	-
ENSMUSG00000015340	4578	6935	6666	5376	7150	5359	28.21444134	43.16144035	46.81410533	43.81171845	52.44641521	39.66212042	6414.043765	5577.356771	0.20169767	0.457646511	0.714380811	Cybb	X	9435252	9487771	-	5808	protein_coding	cytochrome b-245, beta polypeptide [Source:MGI Symbol;Acc:MGI:88574]	-
ENSMUSG00000071172	6838	8786	6811	4786	5126	3713	30.9869804	40.206397	35.17035831	28.6786178	27.64667217	20.20559365	4911.67899	6826.322932	-0.474922054	0.04599963	0.237017589	Srsf3	17	29032628	29043373	+	7899	protein_coding	serine/arginine-rich splicing factor 3 [Source:MGI Symbol;Acc:MGI:98285]	-
ENSMUSG00000031696	8399	5995	5275	6997	4886	4503	33.78381181	24.35140659	24.17793934	37.21588087	23.39099148	21.75101458	5954.80488	5951.570781	0.000714145	0.998083838	0.99921086	Vps35	8	85260392	85299802	-	8899	protein_coding	VPS35 retromer complex component [Source:MGI Symbol;Acc:MGI:1890467]	-
ENSMUSG00000036943	10248	6528	5666	4965	3944	4701	77.5041374	49.85626186	48.82902945	49.65241585	35.50068856	42.69455842	4916.436465	6775.439714	-0.46276314	0.09634241	0.338026659	Rab8b	9	66843664	66919687	-	4733	protein_coding	RAB8B, member RAS oncogene family [Source:MGI Symbol;Acc:MGI:2442982]	-
ENSMUSG00000042644	5131	8291	7457	3800	5827	5532	20.4298227	33.33675282	33.83315339	20.00698012	27.61351554	26.45094906	5410.428233	6398.579753	-0.241950473	0.394333738	0.663372595	Itpr3	17	27057304	27122223	+	8990	protein_coding	inositol 1,4,5-triphosphate receptor 3 [Source:MGI Symbol;Acc:MGI:96624]	-
ENSMUSG00000007817	6555	7626	6930	4090	5771	5041	18.73641901	22.0122528	22.57162781	15.45868555	19.63265652	17.30322664	5331.087171	6442.767738	-0.273189175	0.180915741	0.459483785	Zmiz1	14	25459185	25666743	+	12523	protein_coding	zinc finger, MIZ-type containing 1 [Source:MGI Symbol;Acc:MGI:3040693]	zf-MIZ
ENSMUSG00000027067	4914	8252	6517	5077	6022	5160	47.06893036	79.82008628	71.13161177	64.30454968	68.65213189	59.35337008	5839.104072	6012.494136	-0.042198264	0.872104115	0.948411655	Ssrp1	2	85037234	85047109	+	3737	protein_coding	structure specific recognition protein 1 [Source:MGI Symbol;Acc:MGI:107912]	HMG
ENSMUSG00000037487	7624	7162	5898	3985	5918	5293	17.73466482	16.82395936	15.63365835	12.25755311	16.38434778	14.78558444	5429.601967	6275.383292	-0.208826621	0.309640055	0.591433655	Ubr5	15	37967328	38078854	-	15388	protein_coding	ubiquitin protein ligase E3 component n-recognin 5 [Source:MGI Symbol;Acc:MGI:1918040]	-
ENSMUSG00000028657	5680	6321	5581	6075	5755	6392	55.33901931	62.19030831	61.95992693	78.26449116	66.73329221	74.78532645	6560.766777	5357.951022	0.292175653	0.109373451	0.359366511	Ppt1	4	122836242	122859175	+	3674	protein_coding	palmitoyl-protein thioesterase 1 [Source:MGI Symbol;Acc:MGI:1298204]	-
ENSMUSG00000061032	6794	6425	5370	5956	5841	5345	72.87718864	69.59739698	65.63811575	84.48043047	74.57055483	68.85100474	6179.103328	5642.556634	0.130988997	0.483454356	0.734175807	Rrp1	10	78400384	78413043	-	3337	protein_coding	ribosomal RNA processing 1 homolog (S. cerevisiae) [Source:MGI Symbol;Acc:MGI:1203500]	-
ENSMUSG00000044894	7383	3610	3023	9126	6986	5481	144.3333856	71.26805871	67.34228203	235.9118497	162.5461217	128.6738327	7842.033581	4209.296776	0.897585191	0.01814979	0.150016411	Uqcrq	11	53427922	53430831	-	1831	protein_coding	ubiquinol-cytochrome c reductase, complex III subunit VII [Source:MGI Symbol;Acc:MGI:107807]	-
ENSMUSG00000016921	7248	7967	6926	4152	5374	3919	53.93806758	59.87228212	58.73208751	40.85732264	47.59802804	35.02264697	4825.64965	6743.139405	-0.482683543	0.019876162	0.155518098	Srsf6	2	162931528	162937121	+	4810	protein_coding	serine/arginine-rich splicing factor 6 [Source:MGI Symbol;Acc:MGI:1915246]	-
ENSMUSG00000032261	8075	4770	4519	7133	5690	5378	36.7507392	21.92278494	23.43590024	42.92705875	30.8212263	29.39279261	6591.003242	5247.021794	0.328939821	0.268613184	0.552455712	Sh3bgrl2	9	83548327	83638801	+	7865	protein_coding	SH3 domain binding glutamic acid-rich protein like 2 [Source:MGI Symbol;Acc:MGI:1915350]	-
ENSMUSG00000019370	6184	7471	6497	6260	5021	4058	91.35626624	111.4554716	109.3698154	122.2865112	88.28220707	71.99086768	5562.686607	6145.847571	-0.143874471	0.589462247	0.803459428	Calm3	7	16915379	16924114	-	2423	protein_coding	calmodulin 3 [Source:MGI Symbol;Acc:MGI:103249]	-
ENSMUSG00000045658	2993	7687	7434	5773	4577	7008	13.10993787	34.0020103	37.10498199	33.43727178	23.86101585	36.862477	6252.00718	5591.76483	0.161038943	0.688555778	0.857203694	Pid1	1	84036296	84364180	-	8172	protein_coding	phosphotyrosine interaction domain containing 1 [Source:MGI Symbol;Acc:MGI:2138391]	-
ENSMUSG00000038279	6208	8251	6773	4120	5014	5080	80.1642543	107.5943417	99.66114582	70.34959893	77.0597292	78.77515489	5094.213789	6473.377804	-0.345622877	0.095161153	0.336350862	Nop2	6	125131909	125144753	+	2772	protein_coding	NOP2 nucleolar protein [Source:MGI Symbol;Acc:MGI:107891]	-
ENSMUSG00000028820	5837	7626	6972	4139	5928	4861	44.05131156	58.11921607	59.95732936	41.30474425	53.24654648	44.05460137	5341.410436	6247.86879	-0.226085986	0.326996678	0.607153182	Sfpq	4	127021324	127037013	+	4743	protein_coding	splicing factor proline/glutamine rich (polypyrimidine tract binding protein associated) [Source:MGI Symbol;Acc:MGI:1918764]	-
ENSMUSG00000035247	7473	6835	6128	4081	5030	5764	17.89270758	16.52621497	16.71920375	12.9206106	14.33386029	16.57301635	5323.64268	6211.652296	-0.222530803	0.251185654	0.53590768	Hectd1	12	51743722	51829536	-	14950	protein_coding	HECT domain E3 ubiquitin protein ligase 1 [Source:MGI Symbol;Acc:MGI:2384768]	-
ENSMUSG00000030530	10096	5809	5231	5945	4427	3791	39.37527168	22.87859733	23.24741631	30.65924397	20.54933837	17.75515674	5142.685749	6375.904894	-0.310174916	0.34842511	0.625956688	Furin	7	80388585	80405436	-	9178	protein_coding	furin (paired basic amino acid cleaving enzyme) [Source:MGI Symbol;Acc:MGI:97513]	-
ENSMUSG00000041697	6889	4988	3905	7365	6359	5771	351.2702319	256.8416221	226.8934467	496.5846315	385.9118262	353.372494	7049.051239	4762.636962	0.565592491	0.033744988	0.203264084	Cox6a1	5	115345642	115348981	-	702	protein_coding	cytochrome c oxidase subunit 6A1 [Source:MGI Symbol;Acc:MGI:103099]	-
ENSMUSG00000097715	12894	4689	4525	8327	2471	2344	97.86697036	35.94036702	39.13657476	83.57423384	22.3221141	21.36498491	4876.311014	6626.744234	-0.442568953	0.442636135	0.703753241	Gpr137b-ps	13	12615057	12650388	-	4716	transcribed_unprocessed_pseudogene	G protein-coupled receptor 137B, pseudogene [Source:MGI Symbol;Acc:MGI:3710533]	-
ENSMUSG00000062647	6786	6077	4318	8084	5558	4427	136.3867594	123.3392742	98.89099461	214.8424128	132.9508131	106.8475041	6578.901641	5189.385814	0.342209844	0.28017195	0.562915995	Rpl7a	2	26910764	26913318	+	1781	protein_coding	ribosomal protein L7A [Source:MGI Symbol;Acc:MGI:1353472]	-
ENSMUSG00000026956	9274	3699	3390	10929	4365	3586	81.54329641	32.84424631	33.96539129	127.0682238	45.67930846	37.86412823	6966.339699	4907.026189	0.505498139	0.332529127	0.612604898	Uap1l1	2	25359889	25365682	-	4071	protein_coding	UDP-N-acteylglucosamine pyrophosphorylase 1-like 1 [Source:MGI Symbol;Acc:MGI:2443318]	-
ENSMUSG00000015575	9230	4709	4103	8601	4393	4201	101.3148666	52.19801202	51.32024778	124.840582	57.39139475	55.37588272	6295.536326	5427.153761	0.214071001	0.608338094	0.814840656	Atp6v0e	17	26676396	26699644	+	3261	protein_coding	ATPase, H+ transporting, lysosomal V0 subunit E [Source:MGI Symbol;Acc:MGI:1328318]	-
ENSMUSG00000003660	6922	7494	6256	4198	5195	5154	31.68857111	34.64483897	32.63499521	25.41258573	28.30549236	28.3342669	5212.707355	6287.36856	-0.27039308	0.116698366	0.373064888	Snrnp200	2	127208386	127240451	+	7819	protein_coding	small nuclear ribonucleoprotein 200 (U5) [Source:MGI Symbol;Acc:MGI:2444401]	-
ENSMUSG00000040940	5207	7586	6473	3769	6425	5695	24.1056034	35.46476321	34.14693973	23.07235513	35.40117374	31.66071092	5662.429124	5887.525164	-0.056179781	0.83640152	0.933242157	Arhgef1	7	24902912	24926594	+	7732	protein_coding	Rho guanine nucleotide exchange factor (GEF) 1 [Source:MGI Symbol;Acc:MGI:1353510]	-
ENSMUSG00000032715	5759	3020	2642	8901	7474	7309	97.00864063	51.37171684	50.71213621	198.2610959	149.8409556	147.848801	8562.857347	3437.438637	1.316685313	5.29E-05	0.004058272	Trib3	2	152337422	152344032	-	2125	protein_coding	tribbles pseudokinase 3 [Source:MGI Symbol;Acc:MGI:1345675]	-
ENSMUSG00000029390	8607	6285	5353	5813	4429	4579	121.9182824	89.90339901	86.40323992	108.8811544	74.66839447	77.89044428	5367.825621	6123.085281	-0.189997135	0.471527594	0.724294395	Tmed2	5	124540695	124550506	+	2527	protein_coding	transmembrane p24 trafficking protein 2 [Source:MGI Symbol;Acc:MGI:1929269]	-
ENSMUSG00000071042	2036	10123	9260	1594	7116	4882	14.8097144	74.3587265	76.75305099	15.33178031	61.60542375	42.64451598	4781.226242	6634.025593	-0.472466051	0.43843374	0.700464231	Rasgrp3	17	75435905	75529043	+	4921	protein_coding	RAS, guanyl releasing protein 3 [Source:MGI Symbol;Acc:MGI:3028579]	-
ENSMUSG00000019558	12094	4851	4520	7937	3278	2293	83.0911014	33.65655207	35.38659193	72.10681164	26.80449323	18.9184308	4987.854316	6439.999617	-0.368700681	0.488270616	0.737419831	Slc6a8	X	73673150	73682502	+	5210	protein_coding	solute carrier family 6 (neurotransmitter transporter, creatine), member 8 [Source:MGI Symbol;Acc:MGI:2147834]	-
ENSMUSG00000005625	7754	4984	4236	7981	4966	5010	98.84414929	64.15891363	61.53141102	134.5295976	75.34353393	76.69364905	6537.987435	5122.727647	0.351865026	0.290191824	0.573363954	Psmd4	3	95032694	95042614	-	2808	protein_coding	proteasome (prosome, macropain) 26S subunit, non-ATPase, 4 [Source:MGI Symbol;Acc:MGI:1201670]	-
ENSMUSG00000101188	7537	6894	5881	6028	4660	3929	221.4998833	204.5973773	196.9436205	234.2521529	162.9952706	138.660742	5303.453876	6165.736573	-0.217413991	0.405009614	0.673650486	Eif4a-ps4	1	60703932	60705149	+	1218	processed_pseudogene	eukaryotic translation initiation factor 4A, pseudogene 4 [Source:MGI Symbol;Acc:MGI:1195958]	-
ENSMUSG00000025498	11144	285	147	21772	632	940	105.6407297	2.728280041	1.587900829	272.9128443	7.130524353	10.70076058	8919.983958	3373.460648	1.402770637	NA	1	Irf7	7	141262706	141266481	-	3776	protein_coding	interferon regulatory factor 7 [Source:MGI Symbol;Acc:MGI:1859212]	IRF
ENSMUSG00000024073	7223	7627	6918	3019	4605	5433	8.967992724	9.562802259	9.787548827	4.956511365	6.804894037	8.100537597	4652.512055	6633.360894	-0.511660027	0.038706107	0.21834228	Birc6	17	74528295	74703356	+	28830	protein_coding	baculoviral IAP repeat-containing 6 [Source:MGI Symbol;Acc:MGI:1276108]	-
ENSMUSG00000037072	7294	4786	4151	7405	5637	5522	44.86830636	29.73037646	29.09661064	60.23297877	41.27015048	40.79123221	6727.553837	4902.623423	0.456458472	0.113425513	0.367361511	Selenof	3	144570304	144597680	+	5819	protein_coding	selenoprotein F [Source:MGI Symbol;Acc:MGI:1927947]	-
ENSMUSG00000054452	5808	5669	4789	6541	6025	5944	62.35672344	61.46344986	58.58915951	92.86160579	76.98884965	76.63585105	6676.971556	4941.215373	0.434269701	0.020055566	0.156370078	Aes	10	81559488	81566362	+	3334	protein_coding	amino-terminal enhancer of split [Source:MGI Symbol;Acc:MGI:95806]	-
ENSMUSG00000022841	7070	5527	4642	6241	5942	5119	61.42490204	48.49180164	45.95639424	71.69924826	61.44291426	53.40804648	6244.736093	5217.825087	0.259124064	0.26246536	0.546273225	Ap2m1	16	20535478	20544909	+	4120	protein_coding	adaptor-related protein complex 2, mu 1 subunit [Source:MGI Symbol;Acc:MGI:1298405]	-
ENSMUSG00000032803	7685	7108	6139	5031	4418	4158	37.15851908	34.70689335	33.82422934	32.16652928	25.42461218	24.14323797	4916.246525	6357.133164	-0.370894044	0.07315136	0.295521319	Cdv3	9	103353094	103365840	-	7403	protein_coding	carnitine deficiency-associated gene expressed in ventricle 3 [Source:MGI Symbol;Acc:MGI:2448759]	-
ENSMUSG00000022477	7237	5962	4885	5910	5637	4828	60.21579733	50.09537559	46.31612191	65.02415401	55.82310685	48.24092591	5910.235777	5474.683119	0.110369559	0.623937876	0.823775016	Aco2	15	81872309	81915133	+	4302	protein_coding	aconitase 2, mitochondrial [Source:MGI Symbol;Acc:MGI:87880]	-
ENSMUSG00000067288	6060	5886	4593	6337	6339	5213	148.1677965	145.329993	127.9656465	204.8803305	184.4658808	153.0613106	6451.904253	5013.281758	0.363904295	0.081611738	0.313592586	Rps28	17	33819027	33824562	-	1464	protein_coding	ribosomal protein S28 [Source:MGI Symbol;Acc:MGI:1859516]	-
ENSMUSG00000024308	7789	3954	3463	10892	4335	3968	84.58956187	43.36362034	42.85517914	156.4148798	56.03227729	51.74915228	7075.140737	4574.224365	0.629173999	0.187112314	0.46731832	Tapbp	17	33915899	33929288	+	3296	protein_coding	TAP binding protein [Source:MGI Symbol;Acc:MGI:1201689]	-
ENSMUSG00000031007	8266	4977	4585	6761	5099	4652	113.0181082	68.71856312	71.4344531	122.2359436	82.9758566	76.38161614	5989.813117	5385.238553	0.153435352	0.619975431	0.821896024	Atp6ap2	X	12587801	12617049	+	2618	protein_coding	ATPase, H+ transporting, lysosomal accessory protein 2 [Source:MGI Symbol;Acc:MGI:1917745]	-
ENSMUSG00000028478	7373	5488	4800	7822	4773	4074	146.6202662	110.2091541	108.7694065	205.6851521	112.9679646	97.28979739	6083.133798	5346.855311	0.186056851	0.580629384	0.799577283	Clta	4	44004452	44032846	+	1800	protein_coding	clathrin, light polypeptide (Lca) [Source:MGI Symbol;Acc:MGI:894297]	-
ENSMUSG00000024613	5243	6589	5140	5022	7043	5288	35.63865272	45.22876448	39.81257709	45.1391617	56.97878818	43.16476403	6216.070512	5163.41782	0.26769518	0.225401627	0.509320659	Tcof1	18	60813755	60848971	-	5266	protein_coding	treacle ribosome biogenesis factor 1 [Source:MGI Symbol;Acc:MGI:892003]	-
ENSMUSG00000062328	4497	6041	4880	8363	6582	3906	207.7033302	281.7625082	256.8361469	510.7613545	361.8199841	216.645322	6858.688814	4699.346117	0.545442101	0.109820237	0.359990571	Rpl17	18	75000477	75003381	+	775	protein_coding	ribosomal protein L17 [Source:MGI Symbol;Acc:MGI:2448270]	-
ENSMUSG00000024286	7851	5447	5177	7156	4624	3974	69.95929437	49.01529435	52.56714126	84.31913369	49.04021533	42.5250478	5740.507372	5598.771598	0.036002187	0.911899617	0.96520852	Ccny	18	9314044	9450150	-	4017	protein_coding	cyclin Y [Source:MGI Symbol;Acc:MGI:1915224]	-
ENSMUSG00000003873	5930	5448	5030	6558	5075	6172	134.6854727	124.9559548	130.1816579	196.9576414	137.1880264	168.3404499	6434.301608	4991.658908	0.366218865	0.091596755	0.329819732	Bax	7	45461697	45466898	-	1576	protein_coding	BCL2-associated X protein [Source:MGI Symbol;Acc:MGI:99702]	-
ENSMUSG00000030123	4164	8244	7046	3063	6461	5211	20.41505937	40.81611887	39.36391785	19.85739542	37.70107792	30.6801518	5234.343442	5967.333247	-0.18902229	0.599754282	0.810497857	Plxnd1	6	115954811	115995005	-	7301	protein_coding	plexin D1 [Source:MGI Symbol;Acc:MGI:2154244]	-
ENSMUSG00000058715	7451	4148	3214	8422	6381	4569	305.1584537	171.5550025	149.9935093	456.1014366	311.0381691	224.7131589	7043.358179	4450.379924	0.662268237	0.077324948	0.305314723	Fcer1g	1	171229572	171234365	-	874	protein_coding	Fc receptor, IgE, high affinity I, gamma polypeptide [Source:MGI Symbol;Acc:MGI:95496]	-
ENSMUSG00000020745	7478	5837	5249	5902	5260	4448	27.82483922	21.93262902	22.25561127	29.0390075	23.29415961	19.87506172	5643.946626	5628.693346	0.003838789	0.987251113	0.994959895	Pafah1b1	11	74673949	74724670	-	9620	protein_coding	platelet-activating factor acetylhydrolase, isoform 1b, subunit 1 [Source:MGI Symbol;Acc:MGI:109520]	-
ENSMUSG00000003226	7757	6964	6215	3736	4627	4875	23.67511564	21.46401072	21.61499812	15.07788914	16.80784046	17.86773251	4740.982994	6360.96777	-0.424030707	0.019401613	0.153478142	Ranbp2	10	58446920	58494356	+	11728	protein_coding	RAN binding protein 2 [Source:MGI Symbol;Acc:MGI:894323]	-
ENSMUSG00000020914	1301	14508	10761	854	3857	2890	5.166901713	58.18542988	48.69913942	4.484831547	18.23125823	13.78311092	2672.845517	8205.557005	-1.618208255	0.109979719	0.360298971	Top2a	11	98992943	99024189	-	9013	protein_coding	topoisomerase (DNA) II alpha [Source:MGI Symbol;Acc:MGI:98790]	-
ENSMUSG00000028048	8385	4314	3915	8106	5208	4197	117.2883984	60.93768147	62.40214336	149.9318671	86.7035869	70.49973146	6385.883504	5003.086178	0.352005739	0.363211457	0.63838346	Gba	3	89202928	89208966	+	2559	protein_coding	glucosidase, beta, acid [Source:MGI Symbol;Acc:MGI:95665]	-
ENSMUSG00000032249	4656	6186	4836	6773	6328	5336	52.64102486	70.62770211	62.30363822	101.2576399	85.15142785	72.44754775	6658.728579	4773.59255	0.480142626	0.040995293	0.224463348	Anp32a	9	62341293	62378812	+	3166	protein_coding	acidic (leucine-rich) nuclear phosphoprotein 32 family, member A [Source:MGI Symbol;Acc:MGI:108447]	-
ENSMUSG00000022558	9280	4748	4283	5671	5234	4865	20.17109118	10.42187652	10.60828655	16.29958041	13.54032956	12.69874393	5691.748932	5512.802439	0.046032363	0.886358332	0.954425293	Mroh1	15	76380261	76453038	+	16468	protein_coding	maestro heat-like repeat family member 1 [Source:MGI Symbol;Acc:MGI:2442558]	-
ENSMUSG00000023118	5783	5697	4811	5132	6140	6497	19.65088676	19.54919942	18.62859364	23.05955751	24.8319847	26.51174611	6368.051655	4949.458936	0.363589354	0.034454607	0.205245039	Sympk	7	19024377	19054618	+	10534	protein_coding	symplekin [Source:MGI Symbol;Acc:MGI:1915438]	-
ENSMUSG00000029994	7823	3952	3865	8489	5007	4908	60.28508626	30.75440215	33.93921603	86.50245853	45.92278815	45.41900493	6711.91865	4716.750132	0.508871329	0.178715251	0.457027376	Anxa4	6	86736840	86793584	-	4645	protein_coding	annexin A4 [Source:MGI Symbol;Acc:MGI:88030]	-
ENSMUSG00000034377	6886	8831	7809	2705	4532	3223	13.65261536	17.68123181	17.64249533	7.091718152	10.6943117	7.673714668	3734.638869	7184.241471	-0.943797975	0.000215463	0.010329243	Tulp4	17	6106437	6251128	+	18054	protein_coding	tubby like protein 4 [Source:MGI Symbol;Acc:MGI:1916092]	Tub
ENSMUSG00000030678	6334	6811	5696	4876	5424	4843	76.18463776	82.72828569	78.06836431	77.55117919	77.64672252	69.9520299	5444.097315	5730.178034	-0.073904758	0.665812763	0.846475714	Maz	7	127022130	127027037	-	2976	protein_coding	MYC-associated zinc finger protein (purine-binding transcription factor) [Source:MGI Symbol;Acc:MGI:1338823]	zf-C2H2
ENSMUSG00000071659	5845	7197	5829	4507	5574	4947	36.53889813	45.43350379	41.52223652	37.25579627	41.47171502	37.13721621	5390.433862	5745.404103	-0.091986021	0.63061815	0.828155899	Hnrnpul2	19	8819401	8834142	+	5726	protein_coding	heterogeneous nuclear ribonucleoprotein U-like 2 [Source:MGI Symbol;Acc:MGI:1915943]	-
ENSMUSG00000036620	5807	5503	5146	6273	5876	5288	76.44778263	73.15876688	77.19667602	109.2002709	92.068052	83.59898764	6293.220613	5010.48271	0.328812226	0.094679363	0.335962007	Mgat4b	11	50210890	50235103	+	2719	protein_coding	mannoside acetylglucosaminyltransferase 4, isoenzyme B [Source:MGI Symbol;Acc:MGI:2143974]	-
ENSMUSG00000002147	6232	6727	6086	5759	4688	4360	50.67569122	55.23921026	56.39231665	61.92338319	45.37053909	42.57505625	5360.223755	5805.090651	-0.115075981	0.616178544	0.819206199	Stat6	10	127642986	127660957	+	4402	protein_coding	signal transducer and activator of transcription 6 [Source:MGI Symbol;Acc:MGI:103034]	STAT
ENSMUSG00000027288	6048	6584	5898	4013	5697	5591	20.75828115	22.82039862	23.06747864	18.21311073	23.27233323	23.04441057	5467.949401	5647.27481	-0.046489463	0.816994677	0.925509708	Zfp106	2	120506820	120563843	-	10429	protein_coding	zinc finger protein 106 [Source:MGI Symbol;Acc:MGI:1270153]	-
ENSMUSG00000023952	6039	3573	3258	5516	8418	7022	40.74758892	24.34578035	25.04976858	49.21488844	67.60205655	56.89763518	7487.602711	3885.430933	0.946402246	0.001030165	0.029048154	Gtpbp2	17	46161032	46169370	+	5305	protein_coding	GTP binding protein 2 [Source:MGI Symbol;Acc:MGI:1860138]	-
ENSMUSG00000021000	6242	4375	4129	6080	6584	6386	19.88009099	14.07104842	14.98494792	25.60551669	24.95735323	24.42418171	6847.547963	4468.667562	0.615702595	0.004902471	0.073999919	Mia2	12	59095799	59191583	+	11239	protein_coding	melanoma inhibitory activity 2 [Source:MGI Symbol;Acc:MGI:2159614]	-
ENSMUSG00000005667	4765	5022	4253	6601	6883	6268	48.91400598	52.05960067	49.74866852	89.60152907	84.0934552	77.26731479	7110.195878	4270.222673	0.735549943	2.30E-05	0.002189703	Mthfd2	6	83305691	83325908	-	3487	protein_coding	methylenetetrahydrofolate dehydrogenase (NAD+ dependent), methenyltetrahydrofolate cyclohydrolase [Source:MGI Symbol;Acc:MGI:1338850]	-
ENSMUSG00000030357	5310	6586	5157	5893	6153	4657	68.0040822	85.17575378	75.2581166	99.79580014	93.7867481	71.62146582	6022.586397	5187.656419	0.215270936	0.344249533	0.62257631	Fkbp4	6	128429735	128438677	-	2795	protein_coding	FK506 binding protein 4 [Source:MGI Symbol;Acc:MGI:95543]	-
ENSMUSG00000005846	6979	6786	5716	5162	4788	4319	110.6347441	108.6340546	103.253863	108.2060885	90.33719032	82.22010856	5150.928775	5917.050916	-0.200114348	0.315354988	0.596614342	Rsl1d1	16	11192970	11203331	-	2258	protein_coding	ribosomal L1 domain containing 1 [Source:MGI Symbol;Acc:MGI:1913659]	-
ENSMUSG00000068566	4793	8970	9180	3345	4604	2827	38.29584791	72.3753206	83.58006288	35.34074853	43.78180635	27.12480183	3867.383872	7070.708417	-0.870465507	0.012300309	0.121881213	Myadm	7	3289080	3300442	+	4480	protein_coding	myeloid-associated differentiation marker [Source:MGI Symbol;Acc:MGI:1355332]	-
ENSMUSG00000021484	6620	6355	5379	5839	4892	4632	29.91955174	29.0045709	27.70220821	34.89562084	26.31465264	25.13981911	5556.599848	5574.375688	-0.004679995	0.982798975	0.992868374	Lman2	13	55343833	55362783	-	7920	protein_coding	lectin, mannose-binding 2 [Source:MGI Symbol;Acc:MGI:1914140]	-
ENSMUSG00000029407	8938	5612	5090	5096	4302	4608	54.71791384	34.69450055	35.50771414	41.25285034	31.34539067	33.8764705	5058.254766	5934.534375	-0.230558193	0.394376369	0.663372595	Uso1	5	92137938	92202798	+	5847	protein_coding	USO1 vesicle docking factor [Source:MGI Symbol;Acc:MGI:1929095]	-
ENSMUSG00000038762	6370	5976	4729	6017	5413	5112	51.70387794	48.98330346	43.73899006	64.58015124	52.29206742	49.82772227	5973.036504	5174.943611	0.206842226	0.318856168	0.600260664	Abcf1	17	35956819	35969761	-	4410	protein_coding	ATP-binding cassette, sub-family F (GCN20), member 1 [Source:MGI Symbol;Acc:MGI:1351658]	-
ENSMUSG00000040010	6465	5241	4319	5503	7628	4456	62.40955393	51.09171791	47.50961433	70.24532449	87.6410019	51.65641186	6312.966342	4850.830497	0.380061401	0.160639644	0.436093612	Slc7a5	8	121881150	121907694	-	3708	protein_coding	solute carrier family 7 (cationic amino acid transporter, y+ system), member 5 [Source:MGI Symbol;Acc:MGI:1298205]	-
ENSMUSG00000037608	7779	6970	5988	4142	4570	4140	18.19810771	16.46603501	15.96246665	12.81291412	12.72426659	11.63052463	4620.688567	6293.899311	-0.445885348	0.011340855	0.116715831	Bclaf1	10	20312469	20344613	+	15301	protein_coding	BCL2-associated transcription factor 1 [Source:MGI Symbol;Acc:MGI:1917580]	-
ENSMUSG00000017929	8082	8179	6700	5242	3049	2298	67.15300109	68.62788029	63.43619631	57.59422752	30.15213747	22.9294221	3873.909292	6973.059859	-0.848089167	0.017291338	0.146120027	B4galt5	2	167298444	167349183	-	4308	protein_coding	UDP-Gal:betaGlcNAc beta 1,4-galactosyltransferase, polypeptide 5 [Source:MGI Symbol;Acc:MGI:1927169]	-
ENSMUSG00000020964	7234	5381	4675	5842	5316	5100	30.26779371	22.73626119	22.28946414	32.32207059	26.47288867	25.62529901	5867.969176	5233.578502	0.164994313	0.476030623	0.728221171	Sel1l	12	91806043	91849157	-	8555	protein_coding	sel-1 suppressor of lin-12-like (C. elegans) [Source:MGI Symbol;Acc:MGI:1329016]	-
ENSMUSG00000017781	6389	6920	6197	5018	4977	3992	55.38731086	60.58111789	61.21736605	57.52324928	51.35220929	41.55893686	5046.765917	5944.220587	-0.236162359	0.264473641	0.548068275	Pitpna	11	75588097	75628804	+	4129	protein_coding	phosphatidylinositol transfer protein, alpha [Source:MGI Symbol;Acc:MGI:99887]	-
ENSMUSG00000026020	5817	7731	6437	4208	5062	4183	19.3548495	25.97647426	24.40562846	18.51406682	20.04596537	16.71379627	4831.391377	6095.588437	-0.335309219	0.117672307	0.374565124	Nop58	1	59684971	59719044	+	10758	protein_coding	NOP58 ribonucleoprotein [Source:MGI Symbol;Acc:MGI:1933184]	-
ENSMUSG00000057561	8315	5645	4978	6071	4411	4003	103.3815081	70.87586183	70.52632494	99.81049368	65.27272857	59.7671717	5259.645228	5725.920112	-0.122617367	0.681310108	0.853083713	Eif1a	18	46597704	46610225	+	2879	protein_coding	eukaryotic translation initiation factor 1A [Source:MGI Symbol;Acc:MGI:95298]	-
ENSMUSG00000056515	4857	7155	6982	4266	4931	5193	45.59566697	67.82954507	74.68804051	52.95557421	55.09403392	58.54236953	5161.097014	5827.836128	-0.17523016	0.488028859	0.737280709	Rab31	17	65651729	65772752	-	3813	protein_coding	RAB31, member RAS oncogene family [Source:MGI Symbol;Acc:MGI:1914603]	-
ENSMUSG00000034160	5295	8288	8213	2594	5120	3873	23.5592896	37.23915051	41.6402953	15.26165244	27.11316939	20.69379907	4122.498597	6695.937488	-0.69969192	0.030059974	0.190115828	Ogt	X	101640060	101684351	+	8045	protein_coding	O-linked N-acetylglucosamine (GlcNAc) transferase (UDP-N-acetylglucosamine:polypeptide-N-acetylglucosaminyl transferase) [Source:MGI Symbol;Acc:MGI:1339639]	-
ENSMUSG00000026483	6745	3963	4455	7427	5671	5108	32.71507098	19.41081551	24.62234277	47.63374175	32.73705894	29.75180413	6603.192693	4601.992003	0.520857812	0.083893485	0.317196794	Fam129a	1	151571186	151721939	+	7380	protein_coding	family with sequence similarity 129, member A [Source:MGI Symbol;Acc:MGI:2137237]	-
ENSMUSG00000045817	4806	7047	6356	3340	4952	6860	48.73391885	72.16151419	73.442459	44.78467193	59.76436445	83.53494475	5394.455909	5573.824968	-0.047131445	0.879652128	0.95258313	Zfp36l2	17	84183931	84187947	-	3530	protein_coding	zinc finger protein 36, C3H type-like 2 [Source:MGI Symbol;Acc:MGI:107945]	-
ENSMUSG00000018677	6366	4587	3998	7228	5773	5390	82.6817568	60.16246172	59.17000458	124.1356625	89.23982687	84.06753848	6660.458708	4523.5802	0.558083726	0.035307359	0.207461643	Slc25a39	11	102402985	102407946	-	2756	protein_coding	solute carrier family 25, member 39 [Source:MGI Symbol;Acc:MGI:1196386]	-
ENSMUSG00000025161	4467	9272	8060	3400	3767	4363	30.06698592	63.02330314	61.81939282	30.26134451	30.17752803	35.26595584	4135.264712	6693.419254	-0.694732003	0.031886317	0.196376537	Slc16a3	11	120948480	120960868	+	5318	protein_coding	solute carrier family 16 (monocarboxylic acid transporters), member 3 [Source:MGI Symbol;Acc:MGI:1933438]	-
ENSMUSG00000039361	6430	5256	4763	5183	6212	5471	14.63016789	12.07667809	12.34908188	15.59390581	16.8222423	14.94863564	6054.253899	4992.200635	0.278253287	0.14188454	0.410931805	Picalm	7	90130213	90213465	+	15732	protein_coding	phosphatidylinositol binding clathrin assembly protein [Source:MGI Symbol;Acc:MGI:2385902]	-
ENSMUSG00000000555	6336	6549	6428	5388	4712	3863	45.9754859	47.98880622	53.14994005	51.69804346	40.69401503	33.66141531	5052.276	5896.400012	-0.22293897	0.34782794	0.625825059	Itga5	15	103344286	103366763	-	4933	protein_coding	integrin alpha 5 (fibronectin receptor alpha) [Source:MGI Symbol;Acc:MGI:96604]	-
ENSMUSG00000041891	6484	5852	4985	5213	5127	5473	36.20257851	32.99549226	31.71592719	38.48748953	34.07013978	36.69597664	5690.922749	5256.520018	0.114501132	0.519114849	0.758426173	Lman1	18	65980754	66022580	-	6411	protein_coding	lectin, mannose-binding, 1 [Source:MGI Symbol;Acc:MGI:1917611]	-
ENSMUSG00000000001	8441	4929	4190	6907	4573	4065	92.62585254	54.61990405	52.39237581	100.2220161	59.72465084	53.56675925	5658.877333	5291.131909	0.09686799	0.782855848	0.907910772	Gnai3	3	108107280	108146146	-	3262	protein_coding	guanine nucleotide binding protein (G protein), alpha inhibiting 3 [Source:MGI Symbol;Acc:MGI:95773]	-
ENSMUSG00000022500	8555	3456	3061	9463	4189	4251	59.39219553	24.22907848	24.21522157	86.87074922	34.61256836	35.44026623	6573.887387	4517.517131	0.541155708	0.260048831	0.543980799	Litaf	16	10959275	11066157	-	5156	protein_coding	LPS-induced TN factor [Source:MGI Symbol;Acc:MGI:1929512]	zf-LITAF-like
ENSMUSG00000024646	7730	5621	5959	5602	3439	4622	129.1158616	94.81291209	113.419895	123.7310132	68.3669774	92.70999326	4959.01548	5873.842606	-0.244308553	0.394444713	0.663372595	Cyb5a	18	84851338	84880401	+	2143	protein_coding	cytochrome b5 type A (microsomal) [Source:MGI Symbol;Acc:MGI:1926952]	-
ENSMUSG00000026872	8092	5170	4634	5345	4799	4896	14.52477578	9.371258173	9.47818855	12.68634838	10.2522317	10.55337758	5426.632094	5407.555712	0.005018083	0.984730384	0.993574844	Zeb2	2	44983632	45117395	-	19942	protein_coding	zinc finger E-box binding homeobox 2 [Source:MGI Symbol;Acc:MGI:1344407]	zf-C2H2
ENSMUSG00000021819	9635	4817	4571	4435	4524	4937	40.14956367	20.27027095	21.70481477	24.43757435	22.43705266	24.70522098	4995.800293	5731.757736	-0.1982991	0.527404155	0.764579456	Zswim8	14	20707552	20723619	+	8590	protein_coding	zinc finger SWIM-type containing 8 [Source:MGI Symbol;Acc:MGI:1919156]	-
ENSMUSG00000016382	5864	5641	5365	6022	5004	5014	49.5285124	48.11397285	51.63531138	67.25699114	50.30286528	50.85599511	5799.159469	5140.167864	0.173983848	0.409463729	0.67669078	Pls3	X	75785654	75875182	-	4238	protein_coding	plastin 3 (T-isoform) [Source:MGI Symbol;Acc:MGI:104807]	-
ENSMUSG00000004530	6977	7697	6544	4489	4316	2881	25.84247331	28.78993184	27.62004589	21.98620737	19.02658692	12.81460183	4226.505382	6458.429202	-0.611770285	0.019161269	0.153259701	Coro1c	5	113842436	113908758	-	9664	protein_coding	coronin, actin binding protein 1C [Source:MGI Symbol;Acc:MGI:1345964]	-
ENSMUSG00000081684	7652	4146	3643	7657	5320	4480	310.5479387	169.9169814	168.4723417	410.910934	256.9682234	218.3374372	6350.816972	4650.422708	0.449513095	0.211970495	0.495611653	Rps2-ps13	X	52898588	52899469	+	882	processed_pseudogene	ribosomal protein S2, pseudogene 13 [Source:MGI Symbol;Acc:MGI:3705640]	-
ENSMUSG00000034902	6501	7073	5720	4452	5298	3842	40.61138668	44.61954194	40.71734325	36.77546471	39.39070074	28.82182772	4887.822091	5863.649042	-0.262628186	0.212940399	0.496747364	Pip5k1c	10	81292963	81319973	+	5730	protein_coding	phosphatidylinositol-4-phosphate 5-kinase, type 1 gamma [Source:MGI Symbol;Acc:MGI:1298224]	-
ENSMUSG00000031506	4221	7839	6591	3890	5558	4762	24.76084284	46.43704038	44.05722455	30.17414922	38.80455558	33.54563113	5083.002249	5714.174753	-0.168819095	0.572402652	0.795549547	Ptpn7	1	135132700	135145317	+	6102	protein_coding	protein tyrosine phosphatase, non-receptor type 7 [Source:MGI Symbol;Acc:MGI:2156893]	-
ENSMUSG00000028760	6278	5933	5358	3985	5823	5446	20.31284122	19.38552234	19.75458103	17.04955503	22.42385376	21.16038202	5450.153914	5344.011883	0.02842595	0.886530043	0.954425293	Eif4g3	4	137993022	138208508	+	11063	protein_coding	eukaryotic translation initiation factor 4 gamma, 3 [Source:MGI Symbol;Acc:MGI:1923935]	-
ENSMUSG00000026701	6075	6709	5932	4500	4647	4936	45.26531618	50.48133885	50.36585026	44.33708646	41.21032585	44.16629122	5063.024064	5703.106998	-0.171745164	0.316887702	0.598314728	Prdx6	1	161240112	161251219	-	4804	protein_coding	peroxiredoxin 6 [Source:MGI Symbol;Acc:MGI:894320]	-
ENSMUSG00000037815	6567	6241	5514	5344	4765	4362	63.56563418	61.00470723	60.81880481	68.40016957	54.89494736	50.70345268	5227.977604	5570.219955	-0.091546318	0.655813176	0.840963814	Ctnna1	18	35118888	35254773	+	3698	protein_coding	catenin (cadherin associated protein), alpha 1 [Source:MGI Symbol;Acc:MGI:88274]	-
ENSMUSG00000022884	6515	6820	6171	4996	5205	3073	43.68759378	46.18297191	47.15361609	44.2997725	41.5411523	24.74587246	4796.262936	5942.879445	-0.309282597	0.263346599	0.54739119	Eif4a2	16	23107444	23114136	+	5338	protein_coding	eukaryotic translation initiation factor 4A2 [Source:MGI Symbol;Acc:MGI:106906]	-
ENSMUSG00000001472	7438	6399	5445	4623	4479	4373	49.39576134	42.91404146	41.20473688	40.59688991	35.40207127	34.87462059	4855.544921	5847.072266	-0.268150636	0.162552593	0.438027608	Tcf25	8	123373753	123403835	+	5390	protein_coding	transcription factor 25 (basic helix-loop-helix) [Source:MGI Symbol;Acc:MGI:1914105]	-
ENSMUSG00000003131	6765	6734	5793	4846	4831	3788	29.29507908	29.4478629	28.58552375	27.74889187	24.89877676	19.69850871	4858.834685	5865.058721	-0.271588398	0.200863493	0.483788589	Pafah1b2	9	45962859	46012690	-	8266	protein_coding	platelet-activating factor acetylhydrolase, isoform 1b, subunit 2 [Source:MGI Symbol;Acc:MGI:108415]	-
ENSMUSG00000000563	6130	5890	4656	6326	4980	4751	53.4526927	51.86545651	46.26343086	72.9413273	51.68357614	49.74972087	5815.908696	5055.693356	0.202014567	0.394422115	0.663372595	Atp5f1	3	105942698	105960099	-	4105	protein_coding	ATP synthase, H+ transporting, mitochondrial F0 complex, subunit B1 [Source:MGI Symbol;Acc:MGI:1100495]	-
ENSMUSG00000020923	4985	8702	6963	4431	4059	3546	27.23413266	48.00884543	43.34714842	32.00998694	26.39256121	23.2639589	4347.494118	6313.112879	-0.538185582	0.061550102	0.271377545	Ubtf	11	102304560	102319742	-	6552	protein_coding	upstream binding transcription factor, RNA polymerase I [Source:MGI Symbol;Acc:MGI:98512]	HMG
ENSMUSG00000018286	7843	4242	3456	8749	4985	3364	149.9680158	81.91074788	75.30189678	221.2127771	113.4476993	77.24474114	6265.046101	4672.193789	0.423161171	0.332218159	0.612604898	Psmb6	11	70525367	70527858	+	1872	protein_coding	proteasome (prosome, macropain) subunit, beta type 6 [Source:MGI Symbol;Acc:MGI:104880]	-
ENSMUSG00000001415	7468	6134	5254	4217	4969	4595	38.42970146	31.87573956	30.80835582	28.69469833	30.43307233	28.39518626	4946.553249	5714.669589	-0.208273685	0.276329381	0.559616575	Smg5	3	88336260	88362338	+	6956	protein_coding	Smg-5 homolog, nonsense mediated mRNA decay factor (C. elegans) [Source:MGI Symbol;Acc:MGI:2447364]	-
ENSMUSG00000048234	8112	3486	3127	7336	3660	6915	102.3146506	44.40082739	44.94211601	122.3501672	54.94207648	104.7366244	6503.199678	4419.361792	0.557258207	0.191849082	0.473307138	Rnf149	1	39551296	39577405	-	2838	protein_coding	ring finger protein 149 [Source:MGI Symbol;Acc:MGI:2677438]	-
ENSMUSG00000040462	6601	4506	3930	5920	5483	6155	89.87552109	61.95504443	60.97334072	106.5832003	88.85135077	100.6366683	6324.233728	4545.601035	0.476357786	0.050980457	0.249305663	Os9	10	127095650	127121131	-	2629	protein_coding	amplified in osteosarcoma [Source:MGI Symbol;Acc:MGI:1924301]	-
ENSMUSG00000022241	5660	5066	4522	5864	6614	4847	34.33310576	31.03241984	31.25668887	47.03552357	47.75017315	35.30743632	6237.364457	4632.588609	0.429086532	0.044551435	0.233034712	Tars	15	11382301	11399665	-	5901	protein_coding	threonyl-tRNA synthetase [Source:MGI Symbol;Acc:MGI:106314]	-
ENSMUSG00000009035	7260	5303	4450	5740	5087	4729	55.26832092	40.7675933	38.6024983	57.78124607	46.09093175	43.23201406	5619.902835	5143.665768	0.127672548	0.606152687	0.813370829	Tmem184b	15	79360684	79403569	-	4702	protein_coding	transmembrane protein 184b [Source:MGI Symbol;Acc:MGI:2445179]	-
ENSMUSG00000004264	5976	6872	5571	4776	5030	4343	57.53385548	66.81128686	61.11696779	60.80125846	57.63615152	50.21104075	5094.632655	5602.549673	-0.137138266	0.471172184	0.723976445	Phb2	6	124712336	124716950	+	3718	protein_coding	prohibitin 2 [Source:MGI Symbol;Acc:MGI:102520]	-
ENSMUSG00000004100	6093	6658	5617	3701	5270	5183	54.47025195	60.10710256	57.22006956	43.75046286	56.07288754	55.64240839	5057.663757	5588.970922	-0.144054211	0.472518675	0.725279647	Ppan	9	20888175	20892178	+	4004	protein_coding	peter pan homolog [Source:MGI Symbol;Acc:MGI:2178445]	-
ENSMUSG00000030120	6364	5604	4678	5982	5200	4692	55.47962293	49.33501369	46.47070903	68.95807023	53.95364293	49.11994115	5739.161477	5047.042251	0.185324707	0.407662983	0.675529055	Mlf2	6	124931386	124937238	+	4106	protein_coding	myeloid leukemia factor 2 [Source:MGI Symbol;Acc:MGI:1353554]	-
ENSMUSG00000042625	8069	6055	5485	3050	4467	5375	35.37413274	26.80612447	27.40049882	17.68077453	23.3075239	28.29704327	4596.409206	5942.812745	-0.370604442	0.158284859	0.433489238	Safb2	17	56560965	56584585	-	8165	protein_coding	scaffold attachment factor B2 [Source:MGI Symbol;Acc:MGI:2146808]	-
ENSMUSG00000018501	5737	6330	5632	3920	5808	5043	16.02965198	17.86062904	17.93154215	14.48307139	19.31434352	16.920949	5279.215618	5394.073411	-0.030987527	0.879700648	0.95258313	Ncor1	11	62316426	62458541	-	12811	protein_coding	nuclear receptor co-repressor 1 [Source:MGI Symbol;Acc:MGI:1349717]	MYB
ENSMUSG00000017428	7484	6109	5296	5387	4201	3976	41.96925008	34.59563864	33.84240032	39.94659503	28.03910919	26.77566777	4914.477125	5725.899541	-0.220547731	0.376052005	0.648675516	Psmd11	11	80428615	80473248	+	6383	protein_coding	proteasome (prosome, macropain) 26S subunit, non-ATPase, 11 [Source:MGI Symbol;Acc:MGI:1916327]	-
ENSMUSG00000022108	6175	4220	3901	7007	5013	6137	80.9055923	55.83516803	58.2415979	121.3973085	78.17238899	96.559322	6573.290066	4328.098612	0.602816922	0.026800668	0.1793163	Itm2b	14	73362226	73385289	-	2732	protein_coding	integral membrane protein 2B [Source:MGI Symbol;Acc:MGI:1309517]	-
ENSMUSG00000027852	6724	6199	5480	6092	4103	3852	45.14828907	42.03286813	41.92855567	54.088987	32.78907833	31.05963697	5108.371562	5592.277725	-0.130647622	0.639371455	0.833210159	Nras	3	103058285	103067914	+	5331	protein_coding	neuroblastoma ras oncogene [Source:MGI Symbol;Acc:MGI:97376]	-
ENSMUSG00000020671	7485	5785	5522	5259	4621	3774	76.26687112	59.5252578	64.11450282	70.85698301	56.03949249	46.17878748	4940.08343	5705.930599	-0.207991385	0.401320609	0.670169471	Rab10	12	3247428	3309969	-	3513	protein_coding	RAB10, member RAS oncogene family [Source:MGI Symbol;Acc:MGI:105066]	-
ENSMUSG00000018379	4497	8217	7428	4237	5230	2835	28.19090734	52.01795207	53.0608024	35.12206089	39.02131991	21.34203041	4429.903487	6182.847538	-0.48098546	0.167327553	0.444427374	Srsf1	11	88047373	88053755	+	5710	protein_coding	serine/arginine-rich splicing factor 1 [Source:MGI Symbol;Acc:MGI:98283]	-
ENSMUSG00000032366	7495	6013	5798	4901	4449	3756	41.3698486	33.5163946	36.46752228	35.77110514	29.22730692	24.89627558	4736.582888	5867.26929	-0.308904806	0.178131549	0.456312896	Tpm1	9	67022590	67049406	-	6485	protein_coding	tropomyosin 1, alpha [Source:MGI Symbol;Acc:MGI:98809]	-
ENSMUSG00000027506	6870	4735	4523	6921	4665	4683	32.84514464	22.86063142	24.64091218	43.7540896	26.54484476	26.88655158	5911.944893	4887.61453	0.274434094	0.3520801	0.628236038	Tpd52	3	8925593	9004723	-	7487	protein_coding	tumor protein D52 [Source:MGI Symbol;Acc:MGI:107749]	-
ENSMUSG00000026663	6090	5108	4773	4545	6255	5622	23.61515587	20.00222043	21.09020056	23.30466006	28.86788309	26.17947118	5876.517728	4853.164603	0.276060214	0.158732249	0.433831241	Atf6	1	170704674	170867771	-	9231	protein_coding	activating transcription factor 6 [Source:MGI Symbol;Acc:MGI:1926157]	TF_bZIP
ENSMUSG00000037905	4480	5995	5198	4764	5438	6457	24.4044386	32.97871972	32.26582948	34.31609973	35.25689895	42.23943483	5969.565206	4786.278784	0.318767829	0.155956606	0.430906039	Bri3bp	5	125441568	125460370	+	6571	protein_coding	Bri3 binding protein [Source:MGI Symbol;Acc:MGI:1924059]	-
ENSMUSG00000004677	6685	6193	5471	4234	4927	4815	31.92229513	29.86397227	29.76974833	26.73492139	28.00201985	27.61121343	5015.388537	5576.190427	-0.152918097	0.350196455	0.626509523	Myo9b	8	71272714	71360713	+	7496	protein_coding	myosin IXb [Source:MGI Symbol;Acc:MGI:106624]	-
ENSMUSG00000020741	6427	7127	5848	3662	5176	4066	35.38210032	39.62195178	36.68583641	26.65808881	33.91436402	26.88061425	4620.01243	5900.406817	-0.352883812	0.080152166	0.310991227	Cluh	11	74649495	74670847	+	6502	protein_coding	clustered mitochondria (cluA/CLU1) homolog [Source:MGI Symbol;Acc:MGI:1921398]	-
ENSMUSG00000022982	6582	5469	4801	6451	4755	4166	59.34575317	49.79588876	49.32637787	76.9120117	51.02657155	45.10737333	5581.784897	5111.557745	0.126889587	0.641848903	0.834273456	Sod1	16	90220754	90226329	+	3970	protein_coding	superoxide dismutase 1, soluble [Source:MGI Symbol;Acc:MGI:98351]	-
ENSMUSG00000027613	6567	4692	3968	7462	4810	4663	86.99693383	62.76950882	59.89965833	130.7156346	75.8396127	74.18205332	6163.20478	4602.933464	0.421050965	0.178397463	0.456606794	Eif6	2	155819832	155826925	-	2702	protein_coding	eukaryotic translation initiation factor 6 [Source:MGI Symbol;Acc:MGI:1196288]	-
novel.231	6724	8541	9159	3706	1996	2005	22.63571231	29.03547796	35.13421637	16.49708594	7.997257831	8.105453945	2816.383898	7499.351734	-1.413011776	6.81E-05	0.004697041	-	5	125398668	125409300	-	10633	-	-	-
ENSMUSG00000063193	5118	7119	6546	3537	4656	5113	62.80382969	88.21829	91.53297926	57.39264847	68.00062703	75.34564291	4757.613332	5748.677843	-0.272924623	0.266261864	0.549818188	Cd300lb	11	114922781	114934386	-	2917	protein_coding	CD300 molecule like family member B [Source:MGI Symbol;Acc:MGI:2685099]	-
ENSMUSG00000033066	3750	7999	6982	2306	6730	4298	11.83488111	25.49306923	25.10893127	9.623372478	25.27911095	16.28904217	4717.466763	5753.763153	-0.286437058	0.498809714	0.744065243	Gas7	11	67455437	67688990	+	11342	protein_coding	growth arrest specific 7 [Source:MGI Symbol;Acc:MGI:1202388]	-
ENSMUSG00000001847	6571	4969	4285	6859	4991	4361	52.31514572	39.95018232	38.87429715	72.20913391	47.29308473	41.69448016	5888.485088	4790.505843	0.297643272	0.302892985	0.586108016	Rac1	5	143503634	143528036	-	4496	protein_coding	Rac family small GTPase 1 [Source:MGI Symbol;Acc:MGI:97845]	-
ENSMUSG00000095567	5897	6622	5928	4053	5142	4333	73.62506811	83.49059478	84.33707379	66.91239063	76.40833817	64.96504977	4851.862052	5624.461634	-0.213136942	0.25378021	0.538073067	Noc2l	4	156236010	156247616	+	2867	protein_coding	NOC2 like nucleolar associated transcriptional repressor [Source:MGI Symbol;Acc:MGI:1931051]	-
ENSMUSG00000042228	5079	5042	5052	6470	4982	5307	44.63608311	44.74705963	50.59259527	75.18782229	52.11055372	56.00843748	6066.164059	4632.210744	0.389056358	0.08924756	0.325774089	Lyn	4	3678115	3813122	+	4073	protein_coding	LYN proto-oncogene, Src family tyrosine kinase [Source:MGI Symbol;Acc:MGI:96892]	-
ENSMUSG00000032959	6479	4353	3778	7129	5377	4811	131.1740701	88.99845716	87.16009988	190.8551967	129.5669246	116.9692959	6283.095358	4414.810457	0.509049131	0.085412814	0.320194517	Pebp1	5	117282654	117287625	-	1768	protein_coding	phosphatidylethanolamine binding protein 1 [Source:MGI Symbol;Acc:MGI:1344408]	-
ENSMUSG00000023977	5783	5663	5112	4085	5920	5291	21.09256584	20.85818809	21.24627595	19.70169733	25.69875168	23.17450611	5468.053048	5039.22622	0.117879045	0.544469792	0.777056831	Ubr2	17	46928295	47010556	-	9814	protein_coding	ubiquitin protein ligase E3 component n-recognin 2 [Source:MGI Symbol;Acc:MGI:1861099]	-
ENSMUSG00000031672	5295	5975	4810	4874	6044	4826	39.2899015	44.77201926	40.67015276	47.82289483	53.3769226	43.00300433	5652.000498	4888.84845	0.209264313	0.275828874	0.559182388	Got2	8	95864134	95888547	-	4824	protein_coding	glutamatic-oxaloacetic transaminase 2, mitochondrial [Source:MGI Symbol;Acc:MGI:95792]	-
ENSMUSG00000034593	7936	5873	5352	4608	4285	3754	19.18996554	14.34122776	14.74702417	14.73398987	12.33211205	10.90092392	4566.436791	5806.602534	-0.346695416	0.140372655	0.408748063	Myo5a	9	75071015	75223688	+	14803	protein_coding	myosin VA [Source:MGI Symbol;Acc:MGI:105976]	-
ENSMUSG00000035325	7864	5256	4511	4603	4671	4879	35.70418828	24.09821154	23.33803237	27.63452442	25.24059721	26.6013074	5091.03514	5325.740813	-0.065076574	0.791274566	0.91227036	Sec31a	5	100361649	100416234	-	7884	protein_coding	Sec31 homolog A (S. cerevisiae) [Source:MGI Symbol;Acc:MGI:1916412]	-
ENSMUSG00000029762	5440	6836	7110	3561	4234	4582	129.9031079	164.8452709	193.4665977	112.4418485	120.3332359	131.3930008	4435.316836	5946.122664	-0.422841962	0.0671262	0.282617365	Akr1b8	6	34354119	34368463	+	1499	protein_coding	aldo-keto reductase family 1, member B8 [Source:MGI Symbol;Acc:MGI:107673]	-
ENSMUSG00000036112	5920	6290	5205	5116	5039	4184	27.68570096	29.70559523	27.73769078	31.63732192	28.04737849	23.49751835	5172.971572	5294.03803	-0.033428833	0.869517323	0.947556548	Metap2	10	93858489	93897093	-	7654	protein_coding	methionine aminopeptidase 2 [Source:MGI Symbol;Acc:MGI:1929701]	-
ENSMUSG00000020149	8261	5089	4325	6132	4000	3934	77.83691297	48.42161037	46.4360045	76.39949508	44.8566744	44.5126901	5116.740322	5330.512958	-0.059127816	0.859117369	0.943186578	Rab1a	11	20201432	20226856	+	3799	protein_coding	RAB1A, member RAS oncogene family [Source:MGI Symbol;Acc:MGI:97842]	-
ENSMUSG00000064215	5906	4626	3871	4829	6470	6013	144.1071747	113.986019	107.6294408	155.806197	187.8929745	176.1894376	6196.715385	4359.162781	0.507430354	0.019097445	0.153074856	Ifi27	12	103434211	103440239	+	1467	protein_coding	interferon, alpha-inducible protein 27 [Source:MGI Symbol;Acc:MGI:1277180]	-
ENSMUSG00000024695	6291	5948	5166	4407	4756	5130	22.41551835	21.40197525	20.97486887	20.76383229	20.16903162	21.95042689	5132.74358	5288.568366	-0.043160623	0.794748559	0.914330183	Zfp91	19	12763660	12796126	-	10046	protein_coding	zinc finger protein 91 [Source:MGI Symbol;Acc:MGI:104854]	zf-C2H2
ENSMUSG00000038664	5975	6371	5740	3006	4801	5798	7.787470132	8.385324737	8.524837875	5.180632927	7.447393311	9.074719294	4842.834217	5511.124883	-0.186427692	0.479525459	0.730917235	Herc1	9	66350450	66508775	+	27464	protein_coding	HECT and RLD domain containing E3 ubiquitin protein ligase family member 1 [Source:MGI Symbol;Acc:MGI:2384589]	-
ENSMUSG00000027611	12065	3250	3419	7462	2522	2959	212.6374119	57.84282681	68.66370027	173.9013514	52.90193209	62.62587707	4776.099238	5596.482072	-0.228745524	0.691600296	0.858508612	Procr	2	155751117	155755471	+	2031	protein_coding	protein C receptor, endothelial [Source:MGI Symbol;Acc:MGI:104596]	-
ENSMUSG00000035227	6734	4832	4095	6270	4899	4830	57.10577563	41.37972927	39.57095944	70.30882246	49.44569232	49.18702526	5793.925872	4734.708351	0.291185571	0.275969313	0.55938424	Spcs2	7	99837569	99863462	-	4221	protein_coding	signal peptidase complex subunit 2 homolog (S. cerevisiae) [Source:MGI Symbol;Acc:MGI:1913874]	-
ENSMUSG00000021577	5464	5836	4830	5131	5585	4770	47.40277231	51.12839162	47.74808227	58.86137822	57.66739435	49.69445532	5572.397244	4903.803631	0.184365227	0.308636341	0.591011746	Sdha	13	74322254	74350280	-	4126	protein_coding	succinate dehydrogenase complex, subunit A, flavoprotein (Fp) [Source:MGI Symbol;Acc:MGI:1914195]	-
ENSMUSG00000079435	4645	5513	4644	5763	5311	5725	100.4638911	120.410973	114.4543331	164.8193728	136.7145314	148.6949682	6054.140196	4509.106583	0.425061332	0.028322476	0.184736896	Rpl36a	X	134585654	134588062	+	1655	protein_coding	ribosomal protein L36A [Source:MGI Symbol;Acc:MGI:1201789]	-
ENSMUSG00000070493	7013	4626	4139	6751	4835	4224	110.634765	73.6965579	74.40445791	140.8287251	90.78170965	80.02177732	5745.10502	4769.93127	0.268291337	0.387750869	0.657691326	Chchd2	5	129881156	129887470	-	2269	protein_coding	coiled-coil-helix-coiled-coil-helix domain containing 2 [Source:MGI Symbol;Acc:MGI:1261428]	-
ENSMUSG00000025366	5872	4816	4325	5570	6242	4726	28.92365426	23.95561857	24.27554439	36.2791974	36.59358672	27.95486096	5953.274634	4555.534505	0.386021757	0.075551701	0.30150799	Esyt1	10	128509965	128525871	-	7267	protein_coding	extended synaptotagmin-like protein 1 [Source:MGI Symbol;Acc:MGI:1344426]	-
ENSMUSG00000030557	4778	7796	7884	3153	4307	3537	11.64964742	19.19518328	21.90428106	10.165435	12.49843419	10.35614686	3938.710423	6292.046495	-0.675749504	0.020521713	0.157909926	Mef2a	7	67231163	67372858	-	14681	protein_coding	myocyte enhancer factor 2A [Source:MGI Symbol;Acc:MGI:99532]	SRF
ENSMUSG00000028868	5817	6486	5718	4214	5296	3896	33.27252651	37.46428573	37.26890377	31.87253511	36.05361298	26.76098957	4814.461084	5491.657362	-0.189853562	0.360435855	0.636421736	Wasf2	4	133130505	133199756	+	6258	protein_coding	WAS protein family, member 2 [Source:MGI Symbol;Acc:MGI:1098641]	-
ENSMUSG00000027193	6600	6108	5298	5078	4529	3808	51.97952694	48.57817693	47.54623064	52.88304389	42.45265027	36.01486835	4850.505017	5469.172447	-0.173260324	0.438969353	0.700800952	Api5	2	94411682	94438136	-	4545	protein_coding	apoptosis inhibitor 5 [Source:MGI Symbol;Acc:MGI:1888993]	-
ENSMUSG00000111394	7338	8920	9450	763	3540	1329	67.57490465	82.95190903	99.16428714	9.291110667	38.79940773	14.69701778	1982.937909	7885.672533	-1.991489395	3.45E-05	0.002952843	AC160637.1	9	59672814	59676700	+	3887	TEC	novel transcript	-
ENSMUSG00000009418	4857	8416	7455	1829	4607	4116	10.04775346	17.58168078	17.57374281	5.003223841	11.34313705	10.22522181	3735.596542	6354.940682	-0.76646312	0.041497406	0.225414508	Nav1	1	135434580	135607295	-	17303	protein_coding	neuron navigator 1 [Source:MGI Symbol;Acc:MGI:2183683]	-
ENSMUSG00000006740	6776	6189	5599	4880	4343	3476	32.7987652	30.25229842	30.88234821	31.23483955	25.02004151	20.20507044	4594.024744	5643.901282	-0.297002169	0.205302272	0.488539176	Kif5b	18	6201002	6242174	-	7395	protein_coding	kinesin family member 5B [Source:MGI Symbol;Acc:MGI:1098268]	-
ENSMUSG00000040111	5359	6926	6210	3524	4688	4537	19.0397384	24.8492625	25.14111715	16.55573555	19.82343554	19.35719851	4562.520889	5650.733225	-0.308539124	0.154104153	0.428489562	Gramd1b	9	40293233	40531383	-	10075	protein_coding	GRAM domain containing 1B [Source:MGI Symbol;Acc:MGI:1925037]	-
ENSMUSG00000025234	6541	5616	5023	5124	4880	4060	30.379531	26.34012379	26.5837256	31.46888808	26.9755829	22.64432889	5077.703822	5216.378757	-0.038936834	0.857287666	0.942346003	Arih1	9	59388258	59486618	-	7707	protein_coding	ariadne RBR E3 ubiquitin protein ligase 1 [Source:MGI Symbol;Acc:MGI:1344363]	-
ENSMUSG00000018326	5856	5355	5015	5757	5406	3850	61.9797385	57.23503377	60.48328356	80.57127977	68.09869868	48.93345781	5429.867467	4937.852527	0.136988455	0.582657431	0.800516506	Ywhab	2	163994960	164018588	+	3382	protein_coding	tyrosine 3-monooxygenase/tryptophan 5-monooxygenase activation protein, beta polypeptide [Source:MGI Symbol;Acc:MGI:1891917]	-
ENSMUSG00000038733	6078	6494	5949	3534	4907	4233	27.72196278	29.91089177	30.9188264	21.31401105	26.63749851	23.18505089	4535.999422	5646.468863	-0.31586206	0.098843661	0.341486645	Wdr26	1	181173228	181211552	-	7848	protein_coding	WD repeat domain 26 [Source:MGI Symbol;Acc:MGI:1923825]	-
ENSMUSG00000070319	5466	5674	4672	5269	4912	5092	98.61664746	103.3769548	96.05040328	125.7025727	105.4758576	110.3228586	5504.972434	4804.444633	0.196306047	0.276615689	0.559642755	Eif3g	9	20894349	20898623	-	1984	protein_coding	eukaryotic translation initiation factor 3, subunit G [Source:MGI Symbol;Acc:MGI:1858258]	-
ENSMUSG00000051344	5479	5531	5120	2952	5465	6520	17.95813236	18.30700596	19.1225401	12.79415423	21.31886768	25.66279579	5304.067794	4914.696487	0.110058582	0.709494848	0.868099312	Plekhm3	1	64785983	64956824	-	10921	protein_coding	pleckstrin homology domain containing, family M, member 3 [Source:MGI Symbol;Acc:MGI:2443627]	-
ENSMUSG00000000171	6460	5027	4043	6030	4529	4975	187.8437457	147.6137808	133.9626453	231.855229	156.7402888	173.7215964	5624.196528	4695.057707	0.260417454	0.311806014	0.592665778	Sdhd	9	50596357	50603812	-	1231	protein_coding	succinate dehydrogenase complex, subunit D, integral membrane protein [Source:MGI Symbol;Acc:MGI:1914175]	-
ENSMUSG00000028811	5175	4337	3744	6219	6500	5081	31.16928921	26.37908719	25.69615458	49.5304715	46.59550266	36.75041469	6416.152544	4019.597565	0.674598289	0.0020631	0.04327065	Yars	4	129189760	129219607	+	5943	protein_coding	tyrosyl-tRNA synthetase [Source:MGI Symbol;Acc:MGI:2147627]	-
ENSMUSG00000054408	5447	6312	5269	4705	4510	4802	56.25369985	65.82858248	62.00656404	64.25230394	55.43503912	59.55419749	5047.639844	5184.145333	-0.038523934	0.834211864	0.931956748	Spcs3	8	54520433	54529998	-	3466	protein_coding	signal peptidase complex subunit 3 homolog (S. cerevisiae) [Source:MGI Symbol;Acc:MGI:1923937]	-
ENSMUSG00000057322	6792	4663	3721	6907	4910	4039	448.5601264	310.9869753	280.0260342	603.1812114	385.9389228	320.3268522	5766.447476	4577.996626	0.33288679	0.305867459	0.589029387	Rpl38	11	114668524	114672331	+	542	protein_coding	ribosomal protein L38 [Source:MGI Symbol;Acc:MGI:1914921]	-
ENSMUSG00000014498	6823	8080	6939	2915	3650	2602	29.07144784	34.76613782	33.69022637	16.42348091	18.50965204	13.31358719	3293.213698	6657.031309	-1.015376149	3.99E-06	0.000579038	Ankrd52	10	128377115	128408704	+	8401	protein_coding	ankyrin repeat domain 52 [Source:MGI Symbol;Acc:MGI:2444029]	-
ENSMUSG00000004460	7108	5321	4312	6420	3743	4047	78.62509459	59.43753875	54.35109093	93.90401268	49.27738907	53.75804554	5178.003757	5059.011797	0.033455784	0.917256199	0.967045233	Dnajb11	16	22857845	22879634	+	3236	protein_coding	DnaJ heat shock protein family (Hsp40) member B11 [Source:MGI Symbol;Acc:MGI:1915088]	-
ENSMUSG00000044147	4788	6209	6059	4990	4570	4311	111.7251784	146.309448	161.1067064	153.9688343	126.9191676	120.801254	5006.528686	5224.045889	-0.061352781	0.795984216	0.915371758	Arf6	12	69372150	69373783	+	1534	protein_coding	ADP-ribosylation factor 6 [Source:MGI Symbol;Acc:MGI:99435]	-
ENSMUSG00000032393	5645	5899	5562	4069	4978	4745	14.74157235	15.55650579	16.55108992	14.0508602	15.47208541	14.88033071	4945.139671	5217.535701	-0.077299789	0.653344086	0.839815206	Dpp8	9	65032414	65082651	+	13707	protein_coding	dipeptidylpeptidase 8 [Source:MGI Symbol;Acc:MGI:1921638]	-
ENSMUSG00000053510	6304	5008	4344	5494	4952	4768	31.60387006	25.35374861	24.81587719	36.42068242	29.54736786	28.7049513	5492.189226	4743.860503	0.211243017	0.335304006	0.615090597	Nrd1	4	109000655	109061777	+	7140	protein_coding	nardilysin, N-arginine dibasic convertase, NRD convertase 1 [Source:MGI Symbol;Acc:MGI:1201386]	-
ENSMUSG00000062203	6325	6329	5145	4452	4467	4140	41.71026659	42.14745233	38.66193323	38.82155726	35.06004654	32.78530902	4704.253301	5403.395138	-0.199967567	0.266209631	0.549785509	Gspt1	16	11219292	11254325	-	5428	protein_coding	G1 to S phase transition 1 [Source:MGI Symbol;Acc:MGI:1316728]	-
ENSMUSG00000041859	3056	10125	7576	1915	3784	4372	29.15498316	97.54573235	82.35977712	24.15814504	42.96597514	50.0882782	3573.201567	6373.176303	-0.834746746	0.068334936	0.285772878	Mcm3	1	20802968	20820312	-	3752	protein_coding	minichromosome maintenance complex component 3 [Source:MGI Symbol;Acc:MGI:101845]	-
ENSMUSG00000005204	5677	6510	5444	4390	4782	4020	55.94938655	64.79048339	61.13786984	57.21057545	56.09189427	47.5772124	4747.534975	5367.184466	-0.177007194	0.353371458	0.629587852	Senp3	11	69673115	69682084	-	3632	protein_coding	SUMO/sentrin specific peptidase 3 [Source:MGI Symbol;Acc:MGI:2158736]	-
ENSMUSG00000008348	7033	3688	3221	4662	4067	8080	87.0190742	46.08064509	45.41301307	76.27486914	59.89107571	120.0554021	6022.611888	4196.03174	0.521334624	0.163873376	0.439547399	Ubc	5	125385965	125390202	-	2893	protein_coding	ubiquitin C [Source:MGI Symbol;Acc:MGI:98889]	-
ENSMUSG00000038991	5526	6233	5144	4010	4759	5068	44.0345343	50.15721923	46.70885687	42.25345835	45.13488414	48.4970853	4959.452865	5142.49355	-0.052257936	0.770293979	0.900436941	Txndc5	13	38500079	38528824	-	4492	protein_coding	thioredoxin domain containing 5 [Source:MGI Symbol;Acc:MGI:2145316]	-
ENSMUSG00000058546	5538	5492	4853	4715	4867	5264	234.0409304	234.3814246	233.7033336	263.4850159	244.8016331	267.1475832	5336.413981	4831.916344	0.14326226	0.382131647	0.653370698	Rpl23a	11	78180932	78183584	-	847	protein_coding	ribosomal protein L23A [Source:MGI Symbol;Acc:MGI:3040672]	-
ENSMUSG00000020198	6890	4807	4386	5705	5009	3830	27.667433	19.49294978	20.06938314	30.29288629	23.93948353	18.46906559	5265.465226	4869.174763	0.112815526	0.685836133	0.855581284	Ap3d1	10	80706956	80742264	-	8914	protein_coding	adaptor-related protein complex 3, delta 1 subunit [Source:MGI Symbol;Acc:MGI:107734]	-
ENSMUSG00000007880	4702	7005	6696	2957	5146	4115	14.66609048	22.06447872	23.79923141	12.19602822	19.10361764	15.41338688	4355.617529	5643.920873	-0.373743155	0.196661636	0.479551196	Arid1a	4	133679008	133756769	-	11476	protein_coding	AT rich interactive domain 1A (SWI-like) [Source:MGI Symbol;Acc:MGI:1935147]	ARID
ENSMUSG00000019173	6231	4924	4215	6151	4780	4313	101.6584311	81.1255198	78.36082182	132.6987218	92.81702586	84.50095443	5526.40678	4655.208035	0.247414816	0.346033792	0.62423322	Rab5c	11	100715009	100738215	-	2194	protein_coding	RAB5C, member RAS oncogene family [Source:MGI Symbol;Acc:MGI:105306]	-
ENSMUSG00000046062	5487	6670	5712	3272	4566	4899	35.1103188	43.10021567	41.64892181	27.68525122	34.77361327	37.64469275	4549.80838	5447.734063	-0.259780507	0.238769969	0.523318622	Ppp1r15b	1	133131143	133139783	+	5594	protein_coding	protein phosphatase 1, regulatory subunit 15B [Source:MGI Symbol;Acc:MGI:2444211]	-
ENSMUSG00000039262	5888	6311	5452	3302	4873	4768	18.71434162	20.25623509	19.74596444	13.8777539	18.43390153	18.19866385	4621.85983	5372.756038	-0.217119691	0.295125821	0.577733132	Prrc2b	2	32151082	32234537	+	11262	protein_coding	proline-rich coiled-coil 2B [Source:MGI Symbol;Acc:MGI:1923304]	-
ENSMUSG00000032437	7024	5775	4827	4990	3918	4013	59.56503832	49.45528488	46.64444962	55.95550623	39.54444224	40.86698392	4676.765096	5338.593187	-0.191040039	0.426294153	0.689679451	Stt3b	9	115242581	115310421	-	4221	protein_coding	STT3, subunit of the oligosaccharyltransferase complex, homolog B (S. cerevisiae) [Source:MGI Symbol;Acc:MGI:1915542]	-
ENSMUSG00000113061	5056	4865	3688	6359	5484	5072	298.154006	289.7144954	247.8222226	495.8585083	384.8975351	359.1776736	6115.166615	4121.500969	0.569131695	0.010925348	0.114131507	Gm11361	13	28257528	28258134	+	607	protein_coding	predicted pseudogene 11361 [Source:MGI Symbol;Acc:MGI:3649931]	-
ENSMUSG00000005442	5305	6087	5282	3563	5413	4834	18.44690449	21.37446284	20.92918223	16.38284394	22.40217771	20.18558134	4932.202125	5081.073865	-0.04283257	0.841125016	0.935264624	Cic	7	25267704	25294159	+	10294	protein_coding	capicua transcriptional repressor [Source:MGI Symbol;Acc:MGI:1918972]	HMG
ENSMUSG00000040761	5615	5339	5263	2194	5150	6916	14.26565991	13.69795778	15.2367109	7.37079088	15.5726827	21.10054122	5041.830052	4945.251151	0.027959997	0.940251318	0.975482218	Spen	4	141467890	141538597	-	14089	protein_coding	spen family transcription repressor [Source:MGI Symbol;Acc:MGI:1891706]	-
ENSMUSG00000032301	6580	4887	4289	6204	4297	4212	99.38018992	74.53668342	73.81518739	123.902788	77.24197727	76.39392006	5344.326793	4770.365932	0.163826871	0.566376799	0.791052169	Psma4	9	54950790	54958030	+	2370	protein_coding	proteasome (prosome, macropain) subunit, alpha type 4 [Source:MGI Symbol;Acc:MGI:1347060]	-
ENSMUSG00000036622	5645	5878	5240	4182	5331	4191	33.67712203	35.41232186	35.62198061	32.99061517	37.85243366	30.02515028	4917.299388	5104.655662	-0.05392608	0.77567464	0.903816569	Atp13a2	4	140986873	141007330	+	6000	protein_coding	ATPase type 13A2 [Source:MGI Symbol;Acc:MGI:1922022]	-
ENSMUSG00000028931	5430	6339	5715	4641	4096	4147	34.84525078	41.07885343	41.79032524	39.38135856	31.28367841	31.95761091	4650.962734	5334.937617	-0.197974125	0.339684743	0.6193096	Kcnab2	4	152390742	152477871	-	5578	protein_coding	potassium voltage-gated channel, shaker-related subfamily, beta member 2 [Source:MGI Symbol;Acc:MGI:109239]	-
ENSMUSG00000029465	6578	4786	4106	6167	4643	4041	85.24962351	62.63615519	60.63638435	105.6836757	71.61621828	62.89034188	5390.141378	4679.473898	0.203895788	0.478355645	0.730150382	Arpc3	5	122391878	122414184	+	2762	protein_coding	actin related protein 2/3 complex, subunit 3 [Source:MGI Symbol;Acc:MGI:1928375]	-
ENSMUSG00000066306	3803	6434	5486	3061	5473	6054	17.19009422	29.36883945	28.25683311	18.29576706	29.44363871	32.86176254	5186.003594	4813.761929	0.107522617	0.741993713	0.885697942	Numa1	7	101934111	102014964	+	7919	protein_coding	nuclear mitotic apparatus protein 1 [Source:MGI Symbol;Acc:MGI:2443665]	-
ENSMUSG00000028530	6774	4969	4334	5068	4596	4521	33.55130464	24.8534689	24.46069985	33.19221135	27.09307755	26.89027426	5118.868228	4865.783753	0.073077046	0.753444354	0.890696843	Jak1	4	101152367	101265282	-	7227	protein_coding	Janus kinase 1 [Source:MGI Symbol;Acc:MGI:96628]	-
ENSMUSG00000042354	6636	6711	5546	3506	4352	3487	38.93387472	39.76145656	37.07804836	27.1999761	30.38954771	24.56799425	4072.57855	5738.929239	-0.494846226	0.007726498	0.095402981	Gnl3	14	31012433	31019152	-	6101	protein_coding	guanine nucleotide binding protein-like 3 (nucleolar) [Source:MGI Symbol;Acc:MGI:1353651]	-
ENSMUSG00000002870	3191	9345	7088	2539	3797	4267	16.42061829	48.56191493	41.56254778	17.27669885	23.25505648	26.36828287	3781.003441	6021.630611	-0.671343549	0.096893269	0.339008909	Mcm2	6	88883474	88898780	-	6956	protein_coding	minichromosome maintenance complex component 2 [Source:MGI Symbol;Acc:MGI:105380]	-
ENSMUSG00000043940	4913	5917	5723	3110	5102	5458	11.45971574	13.9374219	15.21130864	9.592301722	14.16386032	15.2882268	4868.273362	5063.288816	-0.056579322	0.829966739	0.930376254	Wdfy3	5	101832956	102069921	-	15346	protein_coding	WD repeat and FYVE domain containing 3 [Source:MGI Symbol;Acc:MGI:1096875]	-
ENSMUSG00000025935	7257	5363	4694	4983	3859	4060	82.15188487	61.30868524	60.55071085	74.59103912	51.99352806	55.19286614	4670.065438	5241.277836	-0.166561212	0.512222326	0.75456416	Tram1	1	13564698	13589910	-	3162	protein_coding	translocating chain-associating membrane protein 1 [Source:MGI Symbol;Acc:MGI:1919515]	-
ENSMUSG00000023068	7074	5217	4727	5277	3965	3944	52.02666455	38.7467751	39.61523919	51.31961429	34.70709146	34.83327749	4779.307892	5156.112264	-0.109565099	0.677598855	0.851212072	Nus1	10	52417547	52440183	+	4867	protein_coding	NUS1 dehydrodolichyl diphosphate synthase subunit [Source:MGI Symbol;Acc:MGI:1196365]	-
ENSMUSG00000026288	6597	5959	5228	3975	4729	3703	31.06282097	28.33489396	28.05083154	24.749527	26.50194959	20.93845467	4458.878384	5401.340972	-0.276661019	0.154516663	0.429210945	Inpp5d	1	87620312	87720507	+	7602	protein_coding	inositol polyphosphate-5-phosphatase D [Source:MGI Symbol;Acc:MGI:107357]	-
ENSMUSG00000015733	6617	4872	4422	6448	4228	3580	40.21315192	29.89978437	30.62255828	51.81641588	30.58130813	26.12681748	5193.550848	4820.79819	0.107373213	0.736678599	0.882893102	Capza2	6	17636234	17666972	+	5890	protein_coding	capping protein (actin filament) muscle Z-line, alpha 2 [Source:MGI Symbol;Acc:MGI:106222]	-
ENSMUSG00000027312	4198	6069	5874	2834	5839	5282	11.37699714	16.60948431	18.13990082	10.1559469	18.83379287	17.1901678	4955.771264	4950.027226	0.001752571	0.995624445	0.998344045	Atrn	2	130906495	131030333	+	13208	protein_coding	attractin [Source:MGI Symbol;Acc:MGI:1341628]	-
ENSMUSG00000036550	5469	6783	5694	3244	4591	4279	11.40210924	14.28081154	13.52728028	8.943211068	11.39196565	10.71312236	4331.157206	5469.721366	-0.336648207	0.110604333	0.36152295	Cnot1	8	95719451	95807464	-	17169	protein_coding	CCR4-NOT transcription complex, subunit 1 [Source:MGI Symbol;Acc:MGI:2442402]	-
ENSMUSG00000032026	5179	4934	4134	5598	5222	4776	54.76580967	52.688586	49.81381753	78.27658257	65.72257479	60.64910893	5628.437869	4325.345056	0.379846617	0.05418566	0.256507101	Rexo2	9	48468512	48480623	-	3385	protein_coding	RNA exonuclease 2 [Source:MGI Symbol;Acc:MGI:1888981]	-
ENSMUSG00000075706	5899	4205	3546	6709	4689	4780	122.4795013	88.16674553	83.89566023	184.1951396	115.8722249	119.1816557	5872.600413	4125.77452	0.509250083	0.07831775	0.307588127	Gpx4	10	80047166	80056439	+	1724	protein_coding	glutathione peroxidase 4 [Source:MGI Symbol;Acc:MGI:104767]	-
ENSMUSG00000032050	5092	7107	6112	3763	4254	3466	39.29038616	55.37809531	53.739918	38.39436432	39.0669483	32.11611211	4130.15733	5593.76204	-0.437611126	0.058911164	0.265542349	Rdx	9	52047173	52088735	+	4639	protein_coding	radixin [Source:MGI Symbol;Acc:MGI:97887]	-
ENSMUSG00000059182	6992	4087	3745	6824	4233	3913	22.03738549	13.00819634	13.45012197	28.44022501	15.87892208	14.81033907	5456.182198	4474.948337	0.28594576	0.418189029	0.683315385	Skap2	6	51857422	52012549	-	11357	protein_coding	src family associated phosphoprotein 2 [Source:MGI Symbol;Acc:MGI:1889206]	-
ENSMUSG00000034595	4124	5661	5557	4233	5977	4234	34.19470668	47.40096439	52.50448156	46.41131305	58.98445649	42.15873629	5175.539866	4703.622448	0.137996175	0.598986398	0.810292358	Ppp1r18	17	35865593	35875596	+	4317	protein_coding	protein phosphatase 1, regulatory subunit 18 [Source:MGI Symbol;Acc:MGI:1923698]	-
ENSMUSG00000038467	6404	2824	2448	8365	4616	5090	113.088866	50.36015002	49.2601456	195.3303968	97.01713073	107.9400992	6592.45309	3503.168912	0.912080999	0.029761845	0.189145596	Chmp4b	2	154651705	154694785	+	2027	protein_coding	charged multivesicular body protein 4B [Source:MGI Symbol;Acc:MGI:1922858]	-
ENSMUSG00000066621	8286	2961	2998	6675	4691	4127	23.22246376	8.380222875	9.574381867	24.73716899	15.64742569	13.8897471	5632.155134	4273.02534	0.398368824	0.356322374	0.632740005	Tecpr1	5	144194442	144223615	-	12772	protein_coding	tectonin beta-propeller repeat containing 1 [Source:MGI Symbol;Acc:MGI:1917631]	-
ENSMUSG00000002028	4863	6237	6187	1969	5068	5408	10.44217445	13.52434421	15.13848945	5.590720128	12.95201627	13.94504315	4400.244035	5296.501673	-0.267380103	0.470527483	0.723420435	Kmt2a	9	44803355	44881296	-	16670	protein_coding	lysine (K)-specific methyltransferase 2A [Source:MGI Symbol;Acc:MGI:96995]	-
ENSMUSG00000063856	4881	4121	3147	6762	6151	4668	121.2459112	103.3748054	89.07806786	222.1103627	181.8520164	139.2469354	6359.92981	3672.80567	0.79204293	0.002463549	0.049014559	Gpx1	9	108338903	108340343	+	1441	protein_coding	glutathione peroxidase 1 [Source:MGI Symbol;Acc:MGI:104887]	-
ENSMUSG00000027881	5767	6197	5333	3649	5036	3709	29.70639247	32.23556272	31.30309638	24.85473788	30.87448944	22.94316355	4441.869488	5264.646783	-0.245141157	0.235075201	0.519442583	Prpf38b	3	108902805	108911727	-	6949	protein_coding	PRP38 pre-mRNA processing factor 38 (yeast) domain containing B [Source:MGI Symbol;Acc:MGI:1914171]	-
ENSMUSG00000031633	5450	5972	4866	4998	4466	3898	82.90807848	91.74321248	84.35060537	100.5383979	80.85989376	71.20962308	4829.364824	4951.605134	-0.036130924	0.867761848	0.947123964	Slc25a4	8	46206797	46211284	-	2353	protein_coding	solute carrier family 25 (mitochondrial carrier, adenine nucleotide translocator), member 4 [Source:MGI Symbol;Acc:MGI:1353495]	-
ENSMUSG00000028207	6675	4491	4046	6241	3774	4421	14.83862715	10.08182847	10.24906111	18.34560321	9.985238632	11.80210494	5250.516227	4601.160221	0.190382545	0.543364604	0.776213119	Asph	4	9448069	9669344	-	16102	protein_coding	aspartate-beta-hydroxylase [Source:MGI Symbol;Acc:MGI:1914186]	-
ENSMUSG00000055204	6416	6276	5465	3219	4179	4073	6.461669893	6.382886822	6.27171522	4.286834822	5.009182832	4.925965059	4106.985244	5520.344691	-0.426630279	0.015252177	0.136447346	Ankrd17	5	90227166	90366577	-	35542	protein_coding	ankyrin repeat domain 17 [Source:MGI Symbol;Acc:MGI:1932101]	-
ENSMUSG00000063273	6003	6317	5637	3745	4296	3615	13.92865363	14.80149112	14.9040597	11.49021032	11.86367301	10.07269309	4189.811757	5469.273925	-0.384465445	0.031370013	0.194545614	Naa15	3	51415148	51476507	+	15427	protein_coding	N(alpha)-acetyltransferase 15, NatA auxiliary subunit [Source:MGI Symbol;Acc:MGI:1922088]	-
ENSMUSG00000030591	8477	3479	2674	7090	4530	3359	99.25879971	41.13723157	35.67828666	109.7762604	63.13048679	47.23167468	5467.797487	4373.333401	0.322158104	0.484832333	0.735257658	Psmd8	7	29174188	29180701	-	3057	protein_coding	proteasome (prosome, macropain) 26S subunit, non-ATPase, 8 [Source:MGI Symbol;Acc:MGI:1888669]	-
ENSMUSG00000010608	6880	6116	5387	3301	4235	3658	14.17297121	12.72312343	12.64547636	8.991939002	10.38340949	9.049251796	4012.964406	5582.450251	-0.47621783	0.009144137	0.104215555	Rbm25	12	83631236	83683123	+	17376	protein_coding	RNA binding motif protein 25 [Source:MGI Symbol;Acc:MGI:1914289]	-
ENSMUSG00000031827	5873	4774	4190	5767	5496	3466	131.7192923	108.1248702	107.0826628	171.0309469	146.706789	93.35002762	5330.753126	4498.750444	0.244757486	0.39023103	0.659708186	Cotl1	8	119809222	119840544	-	1596	protein_coding	coactosin-like 1 (Dictyostelium) [Source:MGI Symbol;Acc:MGI:1919292]	-
ENSMUSG00000011114	6879	4038	3479	6082	4191	4864	63.12067491	37.41678218	36.37613097	73.79519781	45.76970205	53.59649573	5488.4304	4339.539401	0.33877391	0.288548046	0.571324806	Tbrg1	9	37648763	37657312	-	3901	protein_coding	transforming growth factor beta regulated gene 1 [Source:MGI Symbol;Acc:MGI:1100877]	-
ENSMUSG00000032312	4301	5595	4786	4403	5966	4479	41.19728723	54.11941139	52.23813011	55.7677629	68.0137195	51.52010554	5322.676622	4480.202641	0.248627387	0.273501687	0.557074315	Csk	9	57626646	57653631	-	3737	protein_coding	c-src tyrosine kinase [Source:MGI Symbol;Acc:MGI:88537]	-
ENSMUSG00000024858	4592	5550	4702	4661	5530	4480	36.72265531	44.82073527	42.84800177	49.28862022	52.63461229	43.02359687	5271.326676	4523.780669	0.220650315	0.269610035	0.553251955	Grk2	19	4286001	4306222	-	4476	protein_coding	G protein-coupled receptor kinase 2 [Source:MGI Symbol;Acc:MGI:87940]	-
ENSMUSG00000028788	6196	4550	4077	5753	4983	3953	50.67072721	37.57603239	37.99287784	62.21218619	48.50100249	38.82120817	5317.883066	4489.452891	0.244239077	0.361632102	0.637379145	Ptp4a2	4	129811219	129850003	+	4377	protein_coding	protein tyrosine phosphatase 4a2 [Source:MGI Symbol;Acc:MGI:1277117]	-
ENSMUSG00000022185	5784	5079	4378	3722	5625	4912	19.66735406	17.44012773	16.96325383	16.73514122	22.76429886	20.05730204	5093.973595	4624.747588	0.139445115	0.510902042	0.754209846	Acin1	14	54642161	54686931	-	10527	protein_coding	apoptotic chromatin condensation inducer 1 [Source:MGI Symbol;Acc:MGI:1891824]	-
ENSMUSG00000059456	5999	6370	5774	3296	3688	4344	29.02597452	31.12441353	31.83467928	21.08776299	21.23796791	25.24028585	4061.287898	5529.078947	-0.445056031	0.016887416	0.144476577	Ptk2b	14	66153257	66281052	-	7398	protein_coding	PTK2 protein tyrosine kinase 2 beta [Source:MGI Symbol;Acc:MGI:104908]	-
ENSMUSG00000037470	5418	5494	4645	4145	4930	4771	15.08887177	15.45112902	14.74073834	15.26432707	16.34100589	15.95598754	4966.832852	4728.671541	0.070898419	0.663468968	0.845572836	Uggt1	1	36140027	36244720	-	12853	protein_coding	UDP-glucose glycoprotein glucosyltransferase 1 [Source:MGI Symbol;Acc:MGI:2443162]	-
ENSMUSG00000032382	5370	5375	4829	5499	4230	4057	44.30032479	44.77802041	45.39474508	59.98624891	41.53240612	40.19149279	4995.876969	4740.740343	0.075558441	0.74990056	0.889222486	Snx1	9	66088133	66126587	-	4339	protein_coding	sorting nexin 1 [Source:MGI Symbol;Acc:MGI:1928395]	-
ENSMUSG00000029202	4829	6828	5822	3324	4682	3873	8.939954403	12.76513486	12.28191397	8.137190332	10.31629156	8.610375668	4251.625557	5339.224509	-0.328558588	0.167597486	0.44479607	Pds5a	5	65605721	65698273	-	19335	protein_coding	PDS5 cohesin associated factor A [Source:MGI Symbol;Acc:MGI:1918771]	-
ENSMUSG00000053581	8188	4058	3699	6065	3843	3486	86.02565245	43.05424527	44.28434486	84.25900132	48.05456228	43.98190424	4880.163976	4799.022583	0.024114663	0.949798545	0.978680302	Zfand2a	5	139471211	139484549	-	3407	protein_coding	zinc finger, AN1-type domain 2A [Source:MGI Symbol;Acc:MGI:2140729]	-
ENSMUSG00000062234	6258	4771	4566	4616	4555	4559	34.78879679	26.7834836	28.92381056	33.93165251	30.13743808	30.43476456	4944.12092	4734.448301	0.062468557	0.757359154	0.892669888	Gak	5	108569411	108629755	-	6439	protein_coding	cyclin G associated kinase [Source:MGI Symbol;Acc:MGI:2442153]	-
ENSMUSG00000030751	5301	5284	4490	5405	4264	4572	64.27820285	64.70271838	62.03946074	86.66365093	61.53712719	66.57461261	5151.361223	4581.600272	0.169027408	0.435295126	0.69786499	Psma1	7	114264606	114276118	-	2952	protein_coding	proteasome (prosome, macropain) subunit, alpha type 1 [Source:MGI Symbol;Acc:MGI:1347005]	-
ENSMUSG00000039067	6532	5407	4628	5232	3642	3846	103.411274	86.44340765	83.48929894	109.527912	68.62395655	73.11853764	4615.970639	5021.473908	-0.121568848	0.64471624	0.835068721	Psmd7	8	107580381	107588464	-	2261	protein_coding	proteasome (prosome, macropain) 26S subunit, non-ATPase, 7 [Source:MGI Symbol;Acc:MGI:1351511]	-
ENSMUSG00000025203	2713	9016	7243	1646	4163	4489	17.80887849	59.7660394	54.17775612	14.28735938	32.5242498	35.38611521	3641.802801	5837.354512	-0.680607621	0.162991353	0.43866199	Scd2	19	44293676	44306864	+	5453	protein_coding	stearoyl-Coenzyme A desaturase 2 [Source:MGI Symbol;Acc:MGI:98240]	-
ENSMUSG00000036707	6091	4928	4494	5310	4547	3877	30.8078704	25.17083223	25.90132008	35.51427565	27.37235308	23.54861584	4970.054994	4708.12824	0.078033447	0.746773373	0.887325888	Cab39	1	85793441	85851576	+	7077	protein_coding	calcium binding protein 39 [Source:MGI Symbol;Acc:MGI:107438]	-
ENSMUSG00000038712	8320	4246	3814	4831	3934	4078	46.11556781	23.7661055	24.08910554	35.40761159	25.95211098	27.14363209	4643.857738	4930.738842	-0.08654766	0.793174317	0.91342373	Mindy1	3	95281345	95296166	+	6458	protein_coding	MINDY lysine 48 deubiquitinase 1 [Source:MGI Symbol;Acc:MGI:1922257]	-
ENSMUSG00000034342	5480	6172	5742	2677	5452	3698	15.88955516	18.07219461	18.97186913	10.2639591	18.81486592	12.87640393	4208.218906	5309.380056	-0.335256563	0.234010122	0.518302559	Cbl	9	44142976	44234049	-	12345	protein_coding	Casitas B-lineage lymphoma [Source:MGI Symbol;Acc:MGI:88279]	-
ENSMUSG00000034330	5531	5780	5019	4348	4783	3738	46.06377456	48.61132947	47.63090254	47.88293469	47.41004249	37.38450764	4633.239761	4969.478045	-0.101100526	0.609183368	0.81546654	Plcg2	8	117498291	117635142	+	4298	protein_coding	phospholipase C, gamma 2 [Source:MGI Symbol;Acc:MGI:97616]	-
ENSMUSG00000020594	5521	6587	5753	3553	4009	3775	27.22095773	32.79647095	32.32181794	23.16414221	23.52533467	22.35111096	4072.510707	5446.833265	-0.41947746	0.022187983	0.163524028	Pum2	12	8674134	8752581	+	7260	protein_coding	pumilio RNA-binding family member 2 [Source:MGI Symbol;Acc:MGI:1931751]	-
ENSMUSG00000015305	5667	6088	5781	2153	4032	5464	23.67532937	25.68450838	27.52083065	11.89384317	20.04829483	27.41258632	4131.957859	5352.020174	-0.373184009	0.253372991	0.537976036	Sash1	10	8722219	8886070	-	8568	protein_coding	SAM and SH3 domain containing 1 [Source:MGI Symbol;Acc:MGI:1917347]	-
ENSMUSG00000034247	5743	6626	5456	4820	3793	2741	34.44548282	40.13272864	37.28924357	38.2274967	27.07636769	19.74235698	4123.870041	5424.424964	-0.395542879	0.171854586	0.449926509	Plekhm1	11	103364275	103412687	-	5968	protein_coding	pleckstrin homology domain containing, family M (with RUN domain) member 1 [Source:MGI Symbol;Acc:MGI:2443207]	-
ENSMUSG00000039852	4363	6202	5285	2287	6440	4589	18.31303376	26.28818738	25.27759937	12.69336033	32.17177706	23.13074631	4711.410523	4841.878543	-0.039342243	0.913626733	0.965920605	Rere	4	150281646	150621966	+	8528	protein_coding	arginine glutamic acid dipeptide (RE) repeats [Source:MGI Symbol;Acc:MGI:2683486]	zf-GATA
ENSMUSG00000041740	5503	4826	4160	4607	4853	5215	26.06932812	23.08720928	22.45636237	28.85917414	27.36243336	29.66751311	5272.920687	4396.472313	0.262214402	0.13889212	0.406869041	Rnf10	5	115241412	115272898	-	7556	protein_coding	ring finger protein 10 [Source:MGI Symbol;Acc:MGI:1859162]	-
ENSMUSG00000004846	4485	4277	3939	5725	5341	5389	35.52567847	34.21156808	35.55344313	59.96402622	50.35198677	51.26071053	5932.561814	3865.925186	0.617805027	0.000632798	0.02137082	Plod3	5	136987019	136996648	+	4519	protein_coding	procollagen-lysine, 2-oxoglutarate 5-dioxygenase 3 [Source:MGI Symbol;Acc:MGI:1347008]	-
ENSMUSG00000094483	4754	6140	5958	3846	4673	3783	20.45551075	26.67923167	29.21241091	21.88244227	23.93101018	19.54717479	4417.824599	5160.420675	-0.224105946	0.326955143	0.607150715	Purb	11	6467599	6475917	-	8319	protein_coding	purine rich element binding protein B [Source:MGI Symbol;Acc:MGI:1338779]	-
ENSMUSG00000020392	5213	4297	3590	6629	5339	4058	95.30096807	79.3284078	74.78591085	160.2481289	116.1672232	89.08777956	5814.668006	3967.865013	0.551257423	0.050020373	0.247318212	Cdkn2aipnl	11	51967661	51977334	+	1958	protein_coding	CDKN2A interacting protein N-terminal like [Source:MGI Symbol;Acc:MGI:1261797]	-
ENSMUSG00000045482	5561	5594	5180	2366	5062	5344	9.542928848	9.694045402	10.12918031	5.368820596	10.33867853	11.01264766	4528.490461	4976.931895	-0.136154266	0.660201892	0.84374651	Trrap	5	144767732	144859778	+	20859	protein_coding	transformation/transcription domain-associated protein [Source:MGI Symbol;Acc:MGI:2153272]	-
ENSMUSG00000057193	3872	6183	5027	2883	5177	5939	15.97305643	25.75761933	23.63073958	15.72652178	25.41820877	29.42134395	4974.926741	4607.996907	0.110598636	0.729640228	0.878722153	Slc44a2	9	21320698	21355028	+	8677	protein_coding	solute carrier family 44, member 2 [Source:MGI Symbol;Acc:MGI:1915932]	-
ENSMUSG00000026878	5479	5889	5295	4142	4491	3778	14.43231757	15.66499019	15.89338823	14.42713952	14.07965234	11.95069697	4466.913628	5077.835343	-0.184947797	0.321264973	0.602661162	Rab14	2	35180205	35201120	-	13589	protein_coding	RAB14, member RAS oncogene family [Source:MGI Symbol;Acc:MGI:1915615]	-
ENSMUSG00000024870	6228	4832	4052	5811	4444	3687	121.4883993	95.18465245	90.06818153	149.8899251	103.1749712	86.36859374	5060.715134	4573.296528	0.146021569	0.607488323	0.814295667	Rab1b	19	5099207	5106996	-	1835	protein_coding	RAB1B, member RAS oncogene family [Source:MGI Symbol;Acc:MGI:1923558]	-
ENSMUSG00000063358	5462	5466	4721	5093	4163	4118	27.49820655	27.78920343	27.08335274	33.90484093	24.94440706	24.89634084	4837.853075	4758.431499	0.023805645	0.912149187	0.965267336	Mapk1	16	16983382	17047453	+	7110	protein_coding	mitogen-activated protein kinase 1 [Source:MGI Symbol;Acc:MGI:1346858]	-
ENSMUSG00000007670	4808	7386	5994	2841	4510	3434	39.84772483	61.81618098	56.60718531	31.13477025	44.48665098	34.17715171	3853.017958	5554.000749	-0.527479045	0.049940632	0.247182392	Khsrp	17	57021051	57031522	-	4319	protein_coding	KH-type splicing regulatory protein [Source:MGI Symbol;Acc:MGI:1336214]	-
ENSMUSG00000051853	5841	5648	5065	4104	4856	3452	43.34132477	42.32173469	42.82626272	40.26778014	42.885231	30.75971217	4464.786202	5036.113053	-0.173737345	0.413860006	0.680049679	Arf3	15	98736634	98763214	-	4824	protein_coding	ADP-ribosylation factor 3 [Source:MGI Symbol;Acc:MGI:99432]	-
ENSMUSG00000050912	5459	5426	4783	4612	4785	3875	62.85135529	63.08631191	62.75057145	70.21440376	65.56885425	53.57593564	4783.306953	4766.358297	0.00507836	0.979439934	0.991502861	Tmem123	9	7764041	7794333	+	3109	protein_coding	transmembrane protein 123 [Source:MGI Symbol;Acc:MGI:1919179]	-
ENSMUSG00000006676	5116	5287	4708	3760	5121	4942	25.98285772	27.11561672	27.24636593	25.25105834	30.9546042	30.14085898	4944.608095	4600.923594	0.103995226	0.575960144	0.796846005	Usp19	9	108490602	108502337	+	7048	protein_coding	ubiquitin specific peptidase 19 [Source:MGI Symbol;Acc:MGI:1918722]	-
ENSMUSG00000038708	7003	4965	4353	4025	4595	3983	18.42907895	13.19448834	13.05340831	14.00621375	14.39193272	12.58711834	4529.51445	4937.506383	-0.124473479	0.588414063	0.803332044	Golga4	9	118506267	118582519	+	13602	protein_coding	golgi autoantigen, golgin subfamily a, 4 [Source:MGI Symbol;Acc:MGI:1859646]	-
ENSMUSG00000024735	5291	5936	4643	4864	4461	3727	26.02243815	29.48206589	26.02104051	31.63291036	26.11298665	22.01233537	4716.379091	4820.886348	-0.031689413	0.88670551	0.954425293	Prpf19	19	10895231	10909559	+	7278	protein_coding	pre-mRNA processing factor 19 [Source:MGI Symbol;Acc:MGI:106247]	-
ENSMUSG00000033004	5378	5508	5270	2889	4358	5490	10.00132321	10.3439019	11.16768181	7.104271783	9.645794178	12.26042469	4536.927272	4928.278139	-0.119292715	0.647177694	0.836469783	Mycbp2	14	103113411	103346814	-	19248	protein_coding	MYC binding protein 2, E3 ubiquitin protein ligase [Source:MGI Symbol;Acc:MGI:2179432]	-
ENSMUSG00000020483	4759	6142	5215	4989	3964	3803	62.26183074	81.1464996	77.74567635	86.30879368	61.72398081	59.74877585	4618.960082	4916.228256	-0.090031179	0.716615107	0.871374888	Dynll2	11	87979525	87987533	-	2736	protein_coding	dynein light chain LC8-type 2 [Source:MGI Symbol;Acc:MGI:1915347]	-
ENSMUSG00000020917	5601	6434	5492	4131	4171	3032	37.97835812	44.05604084	42.43428539	37.03916339	33.66083637	24.68859153	4091.374468	5338.667763	-0.383936997	0.101963328	0.346868262	Acly	11	100476353	100528000	-	5279	protein_coding	ATP citrate lyase [Source:MGI Symbol;Acc:MGI:103251]	-
ENSMUSG00000026123	6640	3856	3330	5745	4256	5008	29.75820078	17.45136541	17.00585906	34.04583455	22.70148722	26.95252237	5431.621107	4167.198431	0.382228168	0.217976015	0.501700321	Plekhb2	1	34849976	34879580	+	7987	protein_coding	pleckstrin homology domain containing, family B (evectins) member 2 [Source:MGI Symbol;Acc:MGI:2385825]	-
ENSMUSG00000030224	5635	5451	4643	4715	4466	3922	65.27662857	63.76667529	61.2883925	72.22388624	61.57389321	54.55918689	4728.912738	4778.490548	-0.015118153	0.939574467	0.97535126	Strap	6	137735078	137751932	+	3090	protein_coding	serine/threonine kinase receptor associated protein [Source:MGI Symbol;Acc:MGI:1329037]	-
ENSMUSG00000013629	3738	7770	6216	2454	4725	3926	16.35117703	34.32294458	30.98392844	14.19448509	24.59946356	20.62322232	3950.441678	5429.160613	-0.458653019	0.192704294	0.474127625	Cad	5	31054780	31078479	+	8183	protein_coding	carbamoyl-phosphate synthetase 2, aspartate transcarbamylase, and dihydroorotase [Source:MGI Symbol;Acc:MGI:1916969]	-
ENSMUSG00000037946	4892	5510	5367	2956	5339	4763	29.12659729	33.12902834	36.41251275	23.27250292	37.83357002	34.05496114	4648.354678	4819.667074	-0.052122545	0.840542166	0.935264624	Fgd3	13	49261554	49320311	-	6012	protein_coding	FYVE, RhoGEF and PH domain containing 3 [Source:MGI Symbol;Acc:MGI:1353657]	-
ENSMUSG00000061589	5500	7903	6962	3024	3439	1994	22.61602048	32.81703029	32.62145065	16.44260588	16.83060684	9.846347477	3049.749941	6227.897717	-1.030070551	0.000582838	0.020519342	Dot1l	10	80755206	80795461	+	8705	protein_coding	DOT1-like, histone H3 methyltransferase (S. cerevisiae) [Source:MGI Symbol;Acc:MGI:2143886]	-
ENSMUSG00000024659	5698	4601	4318	6027	4112	4025	78.2054704	63.7706315	67.53253888	109.3833551	67.17101235	66.34024591	5146.910356	4439.46524	0.213245103	0.44044533	0.702192243	Anxa1	19	20373428	20390944	-	2608	protein_coding	annexin A1 [Source:MGI Symbol;Acc:MGI:96819]	-
ENSMUSG00000020402	5146	5703	4494	4639	4731	4026	70.30573702	78.68250024	69.96322222	83.80708147	76.92863589	66.05280402	4827.735792	4660.905195	0.050679423	0.796260076	0.915371758	Vdac1	11	52360860	52389397	+	2620	protein_coding	voltage-dependent anion channel 1 [Source:MGI Symbol;Acc:MGI:106919]	-
ENSMUSG00000021814	7001	3555	3508	6846	4238	3569	41.82953462	21.4494597	23.88351764	54.08728862	30.13686048	25.6074308	5346.230559	4242.776854	0.333442736	0.385749179	0.656245959	Anxa7	14	20455260	20480133	-	5991	protein_coding	annexin A7 [Source:MGI Symbol;Acc:MGI:88031]	-
ENSMUSG00000026457	5815	4122	3748	5515	4314	5167	41.42246386	29.65159044	30.42296533	51.94779122	36.57467279	44.19988861	5418.776902	4143.911668	0.386900616	0.124042181	0.384420101	Adipor1	1	134415378	134433351	+	5025	protein_coding	adiponectin receptor 1 [Source:MGI Symbol;Acc:MGI:1919924]	-
ENSMUSG00000014355	5236	6352	5355	3153	4387	4182	11.21350845	13.73745121	13.06824006	8.928966809	11.18210617	10.75529706	4191.670052	5163.028263	-0.300623133	0.14391562	0.414113907	Anapc1	2	128610104	128687391	-	16714	protein_coding	anaphase promoting complex subunit 1 [Source:MGI Symbol;Acc:MGI:103097]	-
ENSMUSG00000055561	2243	6649	5744	2258	6606	5141	16.77913647	50.22852932	48.9632814	22.33570326	58.81566369	46.18324462	4950.505456	4508.709766	0.134914545	0.777039517	0.904790504	Spink5	18	43963235	44022501	+	4785	protein_coding	serine peptidase inhibitor, Kazal type 5 [Source:MGI Symbol;Acc:MGI:1919682]	-
ENSMUSG00000023992	4737	6079	5618	4009	4310	3842	34.28242602	44.42772785	46.33035727	38.36538669	37.12440766	33.39043123	4375.465437	5024.883368	-0.199632171	0.350075141	0.626509523	Trem2	17	48346401	48354147	+	4946	protein_coding	triggering receptor expressed on myeloid cells 2 [Source:MGI Symbol;Acc:MGI:1913150]	-
ENSMUSG00000032336	4809	5367	5285	4412	4385	4326	27.90825527	31.45308885	34.94931378	33.85702346	30.2873731	30.14816819	4725.447552	4726.354286	-0.000257787	0.998936371	0.999664555	Nptn	9	58582240	58657955	+	6168	protein_coding	neuroplastin [Source:MGI Symbol;Acc:MGI:108077]	-
ENSMUSG00000030761	5126	5988	4972	3072	4956	4448	21.42016474	25.26851927	23.67505934	16.97464799	24.64844933	22.32058064	4450.377142	4897.203367	-0.137959742	0.545227459	0.777305944	Myo7a	7	98051060	98119524	-	8566	protein_coding	myosin VIIA [Source:MGI Symbol;Acc:MGI:104510]	-
ENSMUSG00000005410	2084	10555	7641	1027	3168	4083	18.68188435	95.55094771	78.05287704	12.17387306	33.80043095	43.95404507	2917.541648	6238.317176	-1.096353414	0.062203737	0.272686872	Mcm5	8	75109569	75128439	+	3993	protein_coding	minichromosome maintenance complex component 5 [Source:MGI Symbol;Acc:MGI:103197]	-
ENSMUSG00000020708	5508	4675	3744	6247	4357	4004	141.4338725	121.2257593	109.5496748	212.1125514	133.1561289	123.4667665	5308.987519	4215.713952	0.332569593	0.241257997	0.526430777	Psmc5	11	106256154	106263120	+	1394	protein_coding	protease (prosome, macropain) 26S subunit, ATPase 5 [Source:MGI Symbol;Acc:MGI:105047]	-
ENSMUSG00000019877	7089	3897	3804	5533	3992	4210	49.27198082	27.35263991	30.12806957	50.85235579	33.02323981	35.13934373	4980.005726	4466.909886	0.156797765	0.62266381	0.823150327	Serinc1	10	57515774	57532530	-	5150	protein_coding	serine incorporator 1 [Source:MGI Symbol;Acc:MGI:1926228]	-
ENSMUSG00000034290	5156	4972	4279	3931	5020	5163	34.26642794	33.36881947	32.4051446	34.54572651	39.70760956	41.20543994	5052.594347	4377.870064	0.206824402	0.249595927	0.534703083	Nek9	12	85299514	85339362	-	5386	protein_coding	NIMA (never in mitosis gene a)-related expressed kinase 9 [Source:MGI Symbol;Acc:MGI:2387995]	-
ENSMUSG00000021457	7854	4440	3883	5237	3562	3535	30.02925341	17.1431413	16.91752318	26.47717054	16.2092027	16.23078634	4481.584315	4875.054616	-0.121492609	0.719571569	0.872865177	Syk	13	52583173	52648792	+	9362	protein_coding	spleen tyrosine kinase [Source:MGI Symbol;Acc:MGI:99515]	-
ENSMUSG00000025647	5991	3415	3043	7551	4458	4020	65.04331197	37.44103385	37.64619015	108.4034637	57.60464331	52.41141505	5851.019333	3753.814986	0.64025323	0.086418124	0.321670928	Shisa5	9	109038565	109057777	+	3297	protein_coding	shisa family member 5 [Source:MGI Symbol;Acc:MGI:1915044]	-
ENSMUSG00000036438	4593	6251	5244	4228	4154	3907	112.0698024	154.0265034	145.8043884	136.4151172	120.6348402	114.4806474	4428.389801	4909.573559	-0.148825856	0.498983426	0.744065243	Calm2	17	87433412	87446935	-	1467	protein_coding	calmodulin 2 [Source:MGI Symbol;Acc:MGI:103250]	-
ENSMUSG00000079641	5354	4328	3503	5536	4597	4984	133.644623	109.0973426	99.63892019	182.7277749	136.5720182	149.3989901	5460.89858	3989.144756	0.45296498	0.049750282	0.246595968	Rpl39	X	37082520	37085402	-	1434	protein_coding	ribosomal protein L39 [Source:MGI Symbol;Acc:MGI:1914498]	-
ENSMUSG00000035711	6270	4840	4270	4901	3565	4441	91.27068014	71.14803407	70.82839044	94.33737976	61.76427959	77.63204451	4669.829275	4660.107377	0.002925166	0.990715391	0.996456182	Dok3	13	55523231	55529296	-	2459	protein_coding	docking protein 3 [Source:MGI Symbol;Acc:MGI:1351490]	-
ENSMUSG00000068749	6323	5179	4278	5026	3650	3818	171.333639	141.7160911	132.0918397	180.0849014	117.7135403	124.2372661	4529.738683	4777.735512	-0.076997191	0.765654225	0.897542653	Psma5	3	108256926	108279974	+	1321	protein_coding	proteasome (prosome, macropain) subunit, alpha type 5 [Source:MGI Symbol;Acc:MGI:1347009]	-
ENSMUSG00000024104	8074	4066	3662	5678	3758	3027	38.27423769	19.46430833	19.78116639	35.59168537	21.20257852	17.23164465	4541.604904	4755.955218	-0.066609926	0.863243357	0.945379501	Washc2	6	116208038	116262686	+	7551	protein_coding	WASH complex subunit 2` [Source:MGI Symbol;Acc:MGI:106463]	-
ENSMUSG00000075284	6924	4176	3601	4910	4005	4639	42.03604605	25.60230615	24.91171765	39.41682625	28.93886011	33.82094024	4894.746095	4433.588268	0.142684741	0.62240369	0.822950541	Wipf1	2	73429610	73529734	-	5896	protein_coding	WAS/WASL interacting protein family, member 1 [Source:MGI Symbol;Acc:MGI:2178801]	-
ENSMUSG00000061306	5082	5387	4499	4234	4573	4437	28.33050171	30.32636635	28.57928436	31.21086603	30.34135042	29.70335722	4760.8358	4551.141161	0.064962404	0.691477664	0.858508612	Slc38a10	11	120103960	120151346	-	6421	protein_coding	solute carrier family 38, member 10 [Source:MGI Symbol;Acc:MGI:1919305]	-
ENSMUSG00000023845	6046	5464	5495	3210	3805	4190	15.30094204	13.9641503	15.8465044	10.74213041	11.46090172	12.73387419	4014.928602	5184.198003	-0.368684647	0.045297029	0.234900562	Lnpep	17	17521410	17625050	-	14144	protein_coding	leucyl/cystinyl aminopeptidase [Source:MGI Symbol;Acc:MGI:2387123]	-
ENSMUSG00000005354	5260	4008	3319	5917	4993	4687	44.74374052	34.42928892	32.17136942	66.55542696	50.55012219	47.87822064	5640.766046	3806.845396	0.567202925	0.022530981	0.164655903	Txn2	15	77915047	77929006	-	4208	protein_coding	thioredoxin 2 [Source:MGI Symbol;Acc:MGI:1929468]	-
ENSMUSG00000021610	6338	4561	3988	5077	3873	4340	73.94676074	53.73791208	53.01976772	78.32663043	53.78095583	60.80694067	4808.85211	4504.486748	0.094243859	0.715343241	0.870990026	Clptm1l	13	73604006	73620605	+	3068	protein_coding	CLPTM1-like [Source:MGI Symbol;Acc:MGI:2442892]	-
ENSMUSG00000002741	8169	3899	3357	5697	3543	3458	97.99239043	47.23136401	45.88709335	90.36599531	50.58348047	49.81325825	4625.018673	4633.458648	-0.002708445	0.994503867	0.998099391	Ykt6	11	5955693	5967780	+	2984	protein_coding	YKT6 v-SNARE homolog (S. cerevisiae) [Source:MGI Symbol;Acc:MGI:1927550]	-
ENSMUSG00000031278	5412	4590	4374	4204	4488	5044	35.84135041	30.69679675	33.00814411	36.81498643	35.37476185	40.11420218	4931.872781	4371.615089	0.173968149	0.337593481	0.617901026	Acsl4	X	142317993	142390535	-	5405	protein_coding	acyl-CoA synthetase long-chain family member 4 [Source:MGI Symbol;Acc:MGI:1354713]	-
ENSMUSG00000032458	6799	4836	4192	4500	3859	3914	38.31997378	27.52455149	26.92261171	33.53729544	25.88624401	26.49094726	4433.325777	4786.933559	-0.110797737	0.653871911	0.839952783	Copb2	9	98563721	98588382	+	6351	protein_coding	coatomer protein complex, subunit beta 2 (beta prime) [Source:MGI Symbol;Acc:MGI:1354962]	-
ENSMUSG00000027593	5247	4848	3921	5319	4503	4239	57.05234666	53.23274433	48.58196112	76.476464	58.27449186	55.35060464	5084.715309	4249.274597	0.258857577	0.242844943	0.5284152	Raly	2	154791096	154867261	+	3292	protein_coding	hnRNP-associated with lethal yellow [Source:MGI Symbol;Acc:MGI:97850]	-
ENSMUSG00000064337	3152	3336	3059	7229	3612	7652	118.1422158	126.2695817	130.6514192	358.2881865	161.1316094	344.4215915	6702.834754	2910.241163	1.203616332	0.000295873	0.012693124	mt-Rnr1	MT	70	1024	+	955	Mt_rRNA	mitochondrially encoded 12S rRNA [Source:MGI Symbol;Acc:MGI:102493]	-
ENSMUSG00000032127	6199	4732	4206	4246	4141	4500	44.91764332	34.625325	34.72804582	40.6827851	35.71203976	39.15654317	4637.919154	4586.529215	0.016014246	0.938879182	0.975037104	Vps11	9	44347749	44361670	-	4940	protein_coding	VPS11, CORVET/HOPS core subunit [Source:MGI Symbol;Acc:MGI:1918982]	-
ENSMUSG00000021451	5940	5942	5493	4324	2508	3817	27.68879476	27.97074612	29.17715603	26.65254304	13.91423197	21.36664192	3864.122112	5293.093335	-0.454037844	0.108726543	0.358418164	Sema4d	13	51685529	51793747	-	7679	protein_coding	sema domain, immunoglobulin domain (Ig), transmembrane domain (TM) and short cytoplasmic domain, (semaphorin) 4D [Source:MGI Symbol;Acc:MGI:109244]	-
ENSMUSG00000030824	6070	3390	3065	5721	4758	4978	26.4583054	14.9219929	15.22367712	32.97468403	24.68379164	26.05701908	5585.678339	3776.739305	0.564515731	0.062787351	0.273750625	Nucb1	7	45490458	45510406	-	8212	protein_coding	nucleobindin 1 [Source:MGI Symbol;Acc:MGI:97388]	-
ENSMUSG00000040423	5128	5294	4902	1977	4735	5937	16.23246561	16.92287742	17.68176171	8.275200121	17.83900217	22.56836144	4472.809219	4670.762041	-0.062412492	0.864012306	0.945741507	Rc3h1	1	160906418	160974978	+	11308	protein_coding	RING CCCH (C3H) domains 1 [Source:MGI Symbol;Acc:MGI:2685397]	-
ENSMUSG00000026437	5936	5058	3882	3957	5700	3409	44.60098132	38.37807115	33.23699904	39.31442545	50.97291585	30.7591286	4685.382109	4498.409652	0.058725564	0.826418413	0.92942985	Cdk18	1	132112237	132139684	-	4764	protein_coding	cyclin-dependent kinase 18 [Source:MGI Symbol;Acc:MGI:97518]	-
ENSMUSG00000026202	7375	6419	4922	4651	2463	2087	71.32884871	62.6937665	54.24510456	59.48190789	28.35186952	24.23941551	3370.093605	5661.298852	-0.74845359	0.042793145	0.229002288	Tuba4a	1	75214228	75219865	-	3701	protein_coding	tubulin, alpha 4A [Source:MGI Symbol;Acc:MGI:1095410]	-
ENSMUSG00000057236	4471	6019	5033	3934	4191	4264	18.30276888	24.88228533	23.47765994	21.29520584	20.41944279	20.96166744	4452.815948	4736.028141	-0.088941845	0.668030346	0.84719418	Rbbp4	4	129307100	129335370	-	8744	protein_coding	retinoblastoma binding protein 4, chromatin remodeling factor [Source:MGI Symbol;Acc:MGI:1194912]	-
ENSMUSG00000071072	5841	5739	4771	4728	3647	3151	94.3069692	93.57214887	87.77720538	100.9414201	70.08199319	61.09441202	4181.145874	4965.406245	-0.248105602	0.331581511	0.611979027	Ptges3	10	128058954	128077272	+	2217	protein_coding	prostaglandin E synthase 3 [Source:MGI Symbol;Acc:MGI:1929282]	-
ENSMUSG00000039367	5401	5099	4649	3593	4495	4631	30.72123853	29.28891959	30.1328244	27.024466	30.43044751	31.63266839	4555.080289	4609.043304	-0.016944081	0.92311022	0.969057173	Sec24c	14	20674308	20694852	+	6293	protein_coding	Sec24 related gene family, member C (S. cerevisiae) [Source:MGI Symbol;Acc:MGI:1919746]	-
ENSMUSG00000036275	4909	4900	4543	4670	4281	4548	53.31238403	53.73842683	56.22035196	67.06366956	55.33429736	59.31329248	4866.202471	4372.379228	0.154345207	0.395854444	0.665012566	9530068E07Rik	11	52396428	52408728	+	3296	protein_coding	RIKEN cDNA 9530068E07 gene [Source:MGI Symbol;Acc:MGI:2654705]	-
ENSMUSG00000004266	2681	6547	5684	3593	5388	3956	34.2492415	84.45984526	82.74160951	60.69413439	81.92111051	60.68857378	4628.441731	4586.2533	0.013255432	0.971526121	0.987645812	Ptpn6	6	124720707	124738714	-	2802	protein_coding	protein tyrosine phosphatase, non-receptor type 6 [Source:MGI Symbol;Acc:MGI:96055]	-
ENSMUSG00000047879	6130	5647	4706	4201	3799	3363	36.72971267	34.16871457	32.13103616	33.28473464	27.09196152	24.19805327	4105.131482	5000.895618	-0.284850861	0.182189982	0.461464427	Usp14	18	9995432	10045119	-	5974	protein_coding	ubiquitin specific peptidase 14 [Source:MGI Symbol;Acc:MGI:1928898]	-
ENSMUSG00000009555	5667	4700	4394	4429	4247	4393	43.99267448	36.8450209	38.86896324	45.46405765	39.2395044	40.95291882	4707.617282	4484.712057	0.069927149	0.710878982	0.868880918	Cdk9	2	32705784	32713076	-	4611	protein_coding	cyclin-dependent kinase 9 (CDC2-related kinase) [Source:MGI Symbol;Acc:MGI:1328368]	-
ENSMUSG00000029860	3030	3899	3647	2574	8366	6271	20.12223136	26.14812434	27.59847115	22.60358958	66.12496724	50.01114698	6075.900619	3234.976279	0.909405055	0.019397485	0.153478142	Zyx	6	42349630	42360213	+	5390	protein_coding	zyxin [Source:MGI Symbol;Acc:MGI:103072]	-
ENSMUSG00000034652	6676	4373	4540	6633	2621	2922	50.43633799	33.36264639	39.08398364	66.26322617	23.5672191	26.50964638	4478.634193	4730.509101	-0.079010295	0.850389802	0.939085247	Cd300a	11	114890041	114904654	+	4738	protein_coding	CD300A molecule [Source:MGI Symbol;Acc:MGI:2443411]	-
ENSMUSG00000020238	5081	5331	4309	4607	4436	3959	52.48899177	55.61366481	50.7237416	62.93215578	54.54119804	49.11351783	4689.916873	4471.436419	0.068751706	0.723870231	0.875564989	Ncln	10	81486249	81496392	-	3465	protein_coding	nicalin [Source:MGI Symbol;Acc:MGI:1926081]	-
ENSMUSG00000004789	5499	5792	4900	3899	4143	3479	20.59176308	21.90242304	20.90844067	19.3062715	18.46455504	15.6444661	4148.577496	4924.258536	-0.247333339	0.185429148	0.465683682	Dlst	12	85110833	85134845	+	9559	protein_coding	dihydrolipoamide S-succinyltransferase (E2 component of 2-oxo-glutarate complex) [Source:MGI Symbol;Acc:MGI:1926170]	-
ENSMUSG00000040354	4101	4299	3708	4869	6148	4579	42.88497339	45.39798922	44.18459237	67.32719344	76.51795145	57.50194353	5599.811222	3684.152112	0.604049644	0.00252652	0.049613754	Mars	10	127296221	127311786	-	3423	protein_coding	methionine-tRNA synthetase [Source:MGI Symbol;Acc:MGI:1345633]	-
ENSMUSG00000025283	5227	3776	3229	5411	5453	4597	67.44788225	49.20413488	47.47878696	92.3269976	83.74625897	71.23391708	5573.965861	3699.284114	0.591379321	0.014240455	0.13104516	Sat1	X	155213132	155216449	-	2774	protein_coding	spermidine/spermine N1-acetyl transferase 1 [Source:MGI Symbol;Acc:MGI:98233]	-
ENSMUSG00000034120	5373	7846	6906	2318	3160	2068	65.0190988	95.87959825	95.22838755	37.09137197	45.51193366	30.05184528	2707.511793	6155.662625	-1.184913742	1.30E-05	0.001472359	Srsf2	11	116849901	116853094	-	2958	protein_coding	serine/arginine-rich splicing factor 2 [Source:MGI Symbol;Acc:MGI:98284]	-
ENSMUSG00000031701	5554	5269	4261	4884	4228	3382	66.82534047	64.0202403	58.42013961	77.70452695	60.54585039	48.86584494	4522.926648	4574.883779	-0.016565587	0.945938807	0.97726825	Dnaja2	8	85537633	85555344	-	2975	protein_coding	DnaJ heat shock protein family (Hsp40) member A2 [Source:MGI Symbol;Acc:MGI:1931882]	-
ENSMUSG00000025854	2878	6609	5941	4643	3706	3786	15.63247165	36.25153568	36.77156926	33.34808538	23.95832077	24.69528113	4390.655236	4746.927587	-0.112552987	0.756821793	0.892587708	Fam20c	5	138754514	138810077	+	6590	protein_coding	family with sequence similarity 20, member C [Source:MGI Symbol;Acc:MGI:2136853]	-
ENSMUSG00000028937	5212	4373	3662	5975	4645	3674	87.83592301	74.42194849	70.32372289	133.1499577	93.16817333	74.35384281	5188.819873	4013.756199	0.370370068	0.185919978	0.465987981	Acot7	4	152178134	152271855	+	2124	protein_coding	acyl-CoA thioesterase 7 [Source:MGI Symbol;Acc:MGI:1917275]	-
ENSMUSG00000001228	1441	11385	8844	682	2203	2977	12.11096128	96.62766085	84.6991633	7.579392022	22.03653116	30.04622907	2064.56086	6693.759201	-1.696924888	0.01052417	0.112473813	Uhrf1	17	56303321	56323486	+	4259	protein_coding	ubiquitin-like, containing PHD and RING finger domains, 1 [Source:MGI Symbol;Acc:MGI:1338889]	-
ENSMUSG00000026667	6405	4716	4612	4316	3696	3730	28.30106486	21.04317349	23.22141568	25.21740768	19.43702106	19.79196795	4241.880268	4776.29211	-0.171260613	0.456667385	0.713811632	Uhmk1	1	170193420	170215397	-	8101	protein_coding	U2AF homology motif (UHM) kinase 1 [Source:MGI Symbol;Acc:MGI:1341908]	-
ENSMUSG00000017221	6071	4576	3918	5174	3773	3930	43.75103663	33.30181679	32.17424007	49.30487931	32.36152805	34.01082524	4668.34758	4408.041463	0.082679837	0.756698814	0.892587708	Psmd3	11	98682554	98695979	+	4967	protein_coding	proteasome (prosome, macropain) 26S subunit, non-ATPase, 3 [Source:MGI Symbol;Acc:MGI:98858]	-
ENSMUSG00000024966	4695	5401	4244	4743	4645	3708	77.33892747	89.84429857	79.662453	103.312063	91.06728033	73.34977375	4726.900555	4358.192302	0.117106323	0.594083684	0.806950319	Stip1	19	7020696	7040026	-	2173	protein_coding	stress-induced phosphoprotein 1 [Source:MGI Symbol;Acc:MGI:109130]	-
ENSMUSG00000109511	5103	5771	4625	3653	4265	4001	64.00204846	73.09256069	66.09913781	60.58335765	63.66510234	60.26058758	4278.512147	4711.78474	-0.139165343	0.420083712	0.684767285	Nup62	7	44816088	44830812	+	2854	protein_coding	nucleoporin 62 [Source:MGI Symbol;Acc:MGI:1351500]	-
ENSMUSG00000030754	5921	4812	4155	4389	3982	4150	37.96885527	31.16103384	30.36122025	37.21631632	30.39119648	31.95781247	4515.637621	4512.271668	0.000991803	0.996190785	0.99835934	Copb1	7	114215559	114254711	-	5582	protein_coding	coatomer protein complex, subunit beta 1 [Source:MGI Symbol;Acc:MGI:1917599]	-
ENSMUSG00000021116	5625	5331	4493	4763	4014	3160	40.66791201	38.9217024	37.01532088	45.53499475	34.53987938	27.43550355	4324.784257	4690.628005	-0.1172368	0.641608103	0.834101581	Eif2s1	12	78861819	78887010	+	4951	protein_coding	eukaryotic translation initiation factor 2, subunit 1 alpha [Source:MGI Symbol;Acc:MGI:95299]	-
ENSMUSG00000015120	6060	5393	4674	3727	3634	3850	39.62690063	35.61243739	34.82747117	32.2264328	28.28241592	30.23254555	4035.816157	4895.333717	-0.278612855	0.120413937	0.379143217	Ube2i	17	25261916	25274622	-	5474	protein_coding	ubiquitin-conjugating enzyme E2I [Source:MGI Symbol;Acc:MGI:107365]	-
ENSMUSG00000037373	5155	5204	4519	4191	4355	3898	41.22501919	42.02650565	41.18037431	44.31851692	41.45094693	37.43437067	4480.592382	4525.253793	-0.014352977	0.934925007	0.973499006	Ctbp1	5	33247723	33274994	-	4476	protein_coding	C-terminal binding protein 1 [Source:MGI Symbol;Acc:MGI:1201685]	-
ENSMUSG00000020321	4798	4487	3533	5311	4497	4680	66.9047034	63.1838772	56.1378525	97.92826687	74.63342868	78.36800007	5233.582348	3884.081438	0.430126528	0.042006993	0.226876827	Mdh1	11	21556787	21572367	-	2567	protein_coding	malate dehydrogenase 1, NAD (soluble) [Source:MGI Symbol;Acc:MGI:97051]	-
ENSMUSG00000031153	3543	5405	4713	2923	6620	3983	23.05010144	35.51004181	34.93935473	25.14582362	51.25943066	31.11777238	4806.657755	4179.756662	0.201680184	0.550047014	0.780296849	Gripap1	X	7789765	7820567	+	5502	protein_coding	GRIP1 associated protein 1 [Source:MGI Symbol;Acc:MGI:1859616]	-
ENSMUSG00000026083	5369	4394	4015	5162	4391	3847	19.70504607	16.28538011	16.79133985	25.05171208	19.18057347	16.95519315	4848.662058	4182.570548	0.213118262	0.36845199	0.642716126	Eif5b	1	37998010	38055579	+	9753	protein_coding	eukaryotic translation initiation factor 5B [Source:MGI Symbol;Acc:MGI:2441772]	-
ENSMUSG00000007038	5707	3986	3640	5582	3952	4284	54.72328468	38.59716228	39.77236534	70.77656447	45.10195017	49.32990188	5010.848728	4036.767396	0.311769313	0.260946731	0.545179385	Neu1	17	34931253	34935953	+	3733	protein_coding	neuraminidase 1 [Source:MGI Symbol;Acc:MGI:97305]	-
ENSMUSG00000055436	6242	5190	4526	3100	4311	3734	26.45422006	22.21223974	21.85755092	17.3727373	21.7451957	19.00386847	3988.515437	4839.597163	-0.279016855	0.172616144	0.450082429	Srsf11	3	158010473	158036639	-	8446	protein_coding	serine/arginine-rich splicing factor 11 [Source:MGI Symbol;Acc:MGI:1916457]	-
ENSMUSG00000002812	5973	4202	3802	4278	4284	4554	42.42974592	30.14308937	30.77554698	40.18408257	36.21941893	38.84789107	4718.583813	4231.254763	0.157209473	0.485827897	0.736077763	Flii	11	60714123	60727263	-	5039	protein_coding	flightless I actin binding protein [Source:MGI Symbol;Acc:MGI:1342286]	-
ENSMUSG00000041390	6015	4008	3698	5403	4284	3636	28.98975083	19.50699445	20.30913887	34.43334225	24.5738053	21.0440454	4830.614335	4152.026697	0.218309229	0.450567933	0.709379893	Mdfic	6	15720661	15802169	+	7427	protein_coding	MyoD family inhibitor domain containing [Source:MGI Symbol;Acc:MGI:104611]	-
ENSMUSG00000025060	4765	6866	5848	3210	3472	2869	20.5894663	29.95986005	28.79421878	18.34098171	17.85566384	14.88707024	3438.299498	5340.388167	-0.635249708	0.007936473	0.096670758	Slk	19	47579678	47645246	+	8284	protein_coding	STE20-like kinase [Source:MGI Symbol;Acc:MGI:103241]	-
ENSMUSG00000055531	4266	5587	4934	3843	4379	3974	14.52915677	19.21551492	19.14848661	17.3071399	17.75041879	16.25338887	4381.611668	4516.721881	-0.043779588	0.833542677	0.931635554	Cpsf6	10	117344673	117380015	-	10510	protein_coding	cleavage and polyadenylation specific factor 6 [Source:MGI Symbol;Acc:MGI:1913948]	-
ENSMUSG00000027187	7524	4101	4335	4944	2742	3332	103.0698519	56.73178274	67.66868212	89.5564125	44.70585607	54.81309972	4014.167572	4829.312128	-0.266797015	0.451421493	0.710220269	Cat	2	103453849	103485160	-	2613	protein_coding	catalase [Source:MGI Symbol;Acc:MGI:88271]	-
ENSMUSG00000029147	4274	6685	5227	3167	4110	3498	31.47249488	49.71092701	43.85962412	30.83756501	36.02073544	30.93235341	3862.283107	4938.627826	-0.354620127	0.152023588	0.425764659	Ppm1g	5	31202664	31220687	-	4861	protein_coding	protein phosphatase 1G (formerly 2C), magnesium-dependent, gamma isoform [Source:MGI Symbol;Acc:MGI:106065]	-
ENSMUSG00000020806	5034	4158	3918	4392	5522	3932	34.04345207	28.39609775	30.19260352	39.27516997	44.44581591	31.93231425	4973.716846	3983.683138	0.320207881	0.1455916	0.415967153	Rhbdf2	11	116598165	116627019	-	5293	protein_coding	rhomboid 5 homolog 2 [Source:MGI Symbol;Acc:MGI:2442473]	-
ENSMUSG00000041439	4946	4408	4771	3639	4059	5119	21.50917659	19.35820371	23.64257858	20.92604185	21.00887632	26.73322215	4592.286992	4314.202243	0.090183974	0.671393656	0.848155524	Mfsd6	1	52656286	52727462	-	8231	protein_coding	major facilitator superfamily domain containing 6 [Source:MGI Symbol;Acc:MGI:1922925]	-
ENSMUSG00000028953	5248	5861	4753	3645	3974	3450	73.12266259	82.4676632	75.46433275	67.15696548	65.90223346	57.7263064	3982.269197	4822.807938	-0.276318627	0.129745487	0.39303643	Abcf2	5	24565345	24577467	-	2569	protein_coding	ATP-binding cassette, sub-family F (GCN20), member 2 [Source:MGI Symbol;Acc:MGI:1351657]	-
ENSMUSG00000022312	5352	4631	4110	4697	4183	3935	118.8429277	103.8450536	103.9955631	137.9155255	110.5501158	104.9297115	4628.571801	4278.715692	0.113306601	0.588057126	0.803332044	Eif3h	15	51786558	51865523	-	1612	protein_coding	eukaryotic translation initiation factor 3, subunit H [Source:MGI Symbol;Acc:MGI:1915385]	-
ENSMUSG00000037266	3786	7791	6922	2026	3492	2887	40.4657633	84.09189285	84.3052215	28.63399397	44.42172941	37.055307	2996.174529	5683.260178	-0.923523601	0.007525489	0.093870483	Rsrp1	4	134923592	134927671	+	3349	protein_coding	arginine/serine rich protein 1 [Source:MGI Symbol;Acc:MGI:106498]	-
ENSMUSG00000009575	1922	10210	8189	952	2965	2638	7.639126741	40.97980343	37.08830236	5.003370245	14.02584806	12.59104071	2313.761014	6271.487316	-1.438505379	0.012579523	0.123033279	Cbx5	15	103191544	103239816	-	9006	protein_coding	chromobox 5 [Source:MGI Symbol;Acc:MGI:109372]	-
ENSMUSG00000027423	4814	5036	4075	4370	4346	4226	41.25379303	43.58101268	39.79249443	49.51931146	44.3263143	43.48943814	4660.870567	4229.595113	0.140013886	0.424596233	0.688259738	Snx5	2	144250123	144270906	-	4177	protein_coding	sorting nexin 5 [Source:MGI Symbol;Acc:MGI:1916428]	-
ENSMUSG00000022822	9468	4051	3624	3818	3317	2587	31.7298931	13.70965101	13.83930562	16.91927092	13.23030729	10.41126002	3519.97817	5144.377339	-0.547497997	0.159070849	0.43398896	Abcc5	16	20331303	20426394	-	10681	protein_coding	ATP-binding cassette, sub-family C (CFTR/MRP), member 5 [Source:MGI Symbol;Acc:MGI:1351644]	-
ENSMUSG00000029152	4716	4368	3842	4792	4445	4692	30.60909959	28.62946183	28.41514458	41.12717966	34.33702173	36.57053098	5020.180488	3927.687559	0.35399435	0.051066725	0.249631385	Ociad1	5	73292784	73314069	+	5515	protein_coding	OCIA domain containing 1 [Source:MGI Symbol;Acc:MGI:1915345]	-
ENSMUSG00000020585	5989	3674	3350	5337	3838	4651	120.9115677	74.90425482	77.06800161	142.4774399	92.22159084	112.7603417	5005.343651	3931.041799	0.348477521	0.237937316	0.522631478	Laptm4a	12	8921664	8938742	+	1773	protein_coding	lysosomal-associated protein transmembrane 4A [Source:MGI Symbol;Acc:MGI:108017]	-
ENSMUSG00000028382	4732	5661	5007	4127	4081	3229	22.64463959	27.35694696	27.30322952	26.11502866	23.24349182	18.55603686	4127.48597	4698.176006	-0.186866775	0.408177537	0.675875616	Ptbp3	4	59471868	59549364	-	7480	protein_coding	polypyrimidine tract binding protein 3 [Source:MGI Symbol;Acc:MGI:1923334]	-
ENSMUSG00000029068	4981	5890	5434	2560	3944	4014	33.78076113	40.33870765	41.99409966	22.95769147	31.8349297	32.69089131	3751.601762	4979.359602	-0.408353435	0.083570331	0.316686466	Ccnl2	4	155812489	155824543	+	5278	protein_coding	cyclin L2 [Source:MGI Symbol;Acc:MGI:1927119]	-
ENSMUSG00000040681	4327	5577	4237	3428	4339	4902	48.08597708	62.58726751	53.65445224	50.3741492	57.38987781	65.41861744	4532.274709	4300.536388	0.075755756	0.728659151	0.878100857	Hmgn1	16	96120618	96127729	-	3221	protein_coding	high mobility group nucleosomal binding domain 1 [Source:MGI Symbol;Acc:MGI:96120]	-
ENSMUSG00000035203	5528	3542	3128	5702	4757	4133	70.41804914	45.56362915	45.4044533	96.04583328	72.12124353	63.22340253	5282.90668	3684.628145	0.519727783	0.071550348	0.292603965	Epn1	7	5080235	5098178	+	2810	protein_coding	epsin 1 [Source:MGI Symbol;Acc:MGI:1333763]	-
ENSMUSG00000031865	5646	4191	3421	4780	4755	3989	31.04909006	23.27445181	21.43763286	34.75931912	31.12236735	26.34320091	4877.345697	4006.656447	0.283612092	0.244882826	0.530806844	Dctn1	6	83165920	83200117	+	6509	protein_coding	dynactin 1 [Source:MGI Symbol;Acc:MGI:107745]	-
ENSMUSG00000040725	4748	6095	5018	3001	4384	3534	19.63885186	25.45850462	23.6511244	16.41370941	21.58191757	17.55369038	3905.860702	4833.938609	-0.307498725	0.167425195	0.444427374	Hnrnpul1	7	25721165	25754757	-	8654	protein_coding	heterogeneous nuclear ribonucleoprotein U-like 1 [Source:MGI Symbol;Acc:MGI:2443517]	-
ENSMUSG00000028676	4857	6782	5925	2684	4012	2513	24.82597147	35.00658375	34.50978509	18.14078269	24.40693097	15.42506993	3298.598169	5367.99256	-0.702484262	0.009996825	0.10963112	Srsf10	4	135855747	135869908	+	7003	protein_coding	serine/arginine-rich splicing factor 10 [Source:MGI Symbol;Acc:MGI:1333805]	-
ENSMUSG00000028034	2981	8211	8019	2497	2685	2378	6.884185316	19.14874983	21.10214202	7.625081323	7.379874335	6.594759035	2720.200063	5936.043218	-1.125768242	0.00502178	0.075157483	Fubp1	3	152210422	152236826	+	15500	protein_coding	far upstream element (FUSE) binding protein 1 [Source:MGI Symbol;Acc:MGI:1196294]	-
ENSMUSG00000026229	6514	5769	4938	3427	2890	3230	32.09478054	28.70390551	27.72384699	22.32729556	16.94722514	19.11109992	3446.375967	5225.292242	-0.600531476	0.003514225	0.060511184	Psmd1	1	86064387	86139151	+	7265	protein_coding	proteasome (prosome, macropain) 26S subunit, non-ATPase, 1 [Source:MGI Symbol;Acc:MGI:1917497]	-
ENSMUSG00000028809	5535	6702	5475	2136	3855	3034	27.14416811	33.19075498	30.59558674	13.85145899	22.50077068	17.86779628	3215.468195	5392.549289	-0.745848081	0.0032636	0.058186102	Srrm1	4	135320484	135353321	-	7299	protein_coding	serine/arginine repetitive matrix 1 [Source:MGI Symbol;Acc:MGI:1858303]	-
ENSMUSG00000052593	3622	4333	3940	4206	5307	5258	18.12265342	21.89353172	22.46390803	27.827742	31.60359783	31.59296784	5290.874422	3631.714816	0.542932704	0.005672272	0.080221074	Adam17	12	21323509	21373632	-	7154	protein_coding	a disintegrin and metallopeptidase domain 17 [Source:MGI Symbol;Acc:MGI:1096335]	-
ENSMUSG00000031691	5819	5293	4566	3134	3848	3985	33.14098025	30.44196508	29.63252446	23.60213803	26.08351739	27.25472618	3928.988444	4760.081715	-0.276808541	0.121922291	0.380804696	Tnpo2	8	85036915	85057583	+	6285	protein_coding	transportin 2 (importin 3, karyopherin beta 2b) [Source:MGI Symbol;Acc:MGI:2384849]	-
ENSMUSG00000039515	4787	4943	4225	4613	4507	3564	33.02826305	34.44028324	33.21733392	42.08633647	37.0104159	29.52952814	4578.845713	4244.139713	0.109454536	0.610832066	0.81651545	Ptpa	2	30416039	30447806	+	5188	protein_coding	protein phosphatase 2 protein activator [Source:MGI Symbol;Acc:MGI:1346006]	-
ENSMUSG00000022781	5551	5167	4495	3975	4017	3423	29.24179587	27.4868563	26.98225618	27.6888748	25.18539378	21.65390452	4114.632671	4621.603135	-0.167697918	0.386090376	0.656275413	Pak2	16	32016290	32079342	-	6795	protein_coding	p21 (RAC1) activated kinase 2 [Source:MGI Symbol;Acc:MGI:1339984]	-
ENSMUSG00000037857	5710	6102	5702	1847	2942	4324	35.2882263	38.08199762	40.15472779	15.09370918	21.63966285	32.09045771	3238.832751	5342.45672	-0.721943428	0.019729424	0.155093199	Nufip2	11	77686155	77741921	+	5792	protein_coding	nuclear fragile X mental retardation protein interacting protein 2 [Source:MGI Symbol;Acc:MGI:1915814]	-
ENSMUSG00000015568	3304	6172	5943	4024	2524	4634	11.28714019	21.29234992	23.13477939	18.17762809	10.26236203	19.01062586	4039.628079	4743.14027	-0.231611551	0.525432866	0.763232177	Lpl	8	68880491	68907448	+	10478	protein_coding	lipoprotein lipase [Source:MGI Symbol;Acc:MGI:96820]	-
ENSMUSG00000047810	4493	4644	4108	3250	5140	4957	32.43131699	33.85120823	33.7889233	31.02036391	44.15759231	42.96784671	4760.291414	4032.045534	0.239610622	0.280214117	0.56292582	Ccdc88b	19	6844623	6858211	-	4959	protein_coding	coiled-coil domain containing 88B [Source:MGI Symbol;Acc:MGI:1925567]	-
ENSMUSG00000028906	6171	4526	4258	3815	4025	3747	13.85590881	10.26237349	10.89433884	11.32685584	10.75621451	10.10321669	4169.028062	4535.117699	-0.121480344	0.565426521	0.790510113	Epb41	4	131923413	132075321	-	15942	protein_coding	erythrocyte membrane protein band 4.1 [Source:MGI Symbol;Acc:MGI:95401]	-
ENSMUSG00000079426	5106	4999	4533	4612	4039	3231	78.74589887	77.85456236	79.66152296	94.05281399	74.13701357	59.83848603	4300.1643	4455.43509	-0.051241475	0.828819334	0.929866328	Arpc4	6	113378115	113390448	+	2321	protein_coding	actin related protein 2/3 complex, subunit 4 [Source:MGI Symbol;Acc:MGI:1915339]	-
ENSMUSG00000002981	5312	4009	3500	4838	4416	4415	30.61884053	23.33568359	22.98870305	36.87498901	30.29520108	30.56031927	4931.089623	3882.246717	0.34492898	0.123504658	0.383502764	Clptm1	7	19631571	19665033	-	6210	protein_coding	cleft lip and palate associated transmembrane protein 1 [Source:MGI Symbol;Acc:MGI:1927155]	-
ENSMUSG00000092086	4405	5546	4728	4596	3982	3228	98.30233267	124.9831807	120.2295247	135.6229828	105.7628795	86.50634073	4273.233134	4476.836683	-0.067199229	0.790020214	0.91135984	Gm6793	8	112013433	112015036	-	1604	protein_coding	predicted gene 6793 [Source:MGI Symbol;Acc:MGI:3643578]	-
ENSMUSG00000022752	5699	6053	5035	3520	3441	2724	20.86485239	22.37902339	21.00544498	17.0409846	14.99392839	11.97623385	3496.144983	5103.819295	-0.545887048	0.011471056	0.117519957	Tomm70a	16	57121703	57156705	+	9777	protein_coding	translocase of outer mitochondrial membrane 70A [Source:MGI Symbol;Acc:MGI:106295]	-
ENSMUSG00000021831	5035	3660	3787	4884	4558	4527	34.1017572	25.03295768	29.22727594	43.74095888	36.74224629	36.82004223	5037.048823	3794.299576	0.408699775	0.060317638	0.268720085	Ero1l	14	45283087	45318771	-	5285	protein_coding	ERO1-like (S. cerevisiae) [Source:MGI Symbol;Acc:MGI:1354385]	-
ENSMUSG00000013593	4793	4258	3572	4883	4592	4334	74.17440495	66.54356987	62.99032423	99.92375071	84.57901468	80.54378853	4981.027372	3828.295816	0.379652263	0.0554338	0.258764639	Ndufs2	1	171234853	171251388	-	2313	protein_coding	NADH:ubiquinone oxidoreductase core subunit S2 [Source:MGI Symbol;Acc:MGI:2385112]	-
ENSMUSG00000026879	4601	4715	4707	4154	4329	3898	52.16748816	53.98625313	60.81457034	62.2801351	58.41836242	53.07451476	4457.363423	4282.819497	0.057644938	0.75754554	0.892680077	Gsn	2	35256380	35307892	+	3157	protein_coding	gelsolin [Source:MGI Symbol;Acc:MGI:95851]	-
ENSMUSG00000000568	5328	5993	4987	3156	3760	3163	25.93360343	29.45755679	27.66010147	20.3128567	21.78214247	18.48818788	3619.902516	4962.39115	-0.455082373	0.012795117	0.123777505	Hnrnpd	5	99955935	99978938	-	7354	protein_coding	heterogeneous nuclear ribonucleoprotein D [Source:MGI Symbol;Acc:MGI:101947]	-
ENSMUSG00000059552	3671	5336	4105	3606	4804	4834	32.48539361	47.68407544	41.39354884	42.19537318	50.59654333	51.36968463	4737.936728	3995.223989	0.246029168	0.293766269	0.576688335	Trp53	11	69580359	69591873	+	4045	protein_coding	transformation related protein 53 [Source:MGI Symbol;Acc:MGI:98834]	P53
ENSMUSG00000026547	2913	7188	5748	2824	4226	3425	50.0820427	124.79679	112.6092486	64.20097194	86.47391914	70.71289701	3745.031888	4863.195216	-0.376881523	0.299051363	0.582259204	Tagln2	1	172500047	172507380	+	2082	protein_coding	transgelin 2 [Source:MGI Symbol;Acc:MGI:1312985]	-
ENSMUSG00000035673	5533	4674	4214	3398	4140	4312	18.4837791	15.76785451	16.04133034	15.01028143	16.46055751	17.29837693	4245.795592	4378.451464	-0.044374091	0.811991627	0.923543388	Sbno2	10	80056992	80105571	-	10715	protein_coding	strawberry notch 2 [Source:MGI Symbol;Acc:MGI:2448490]	-
ENSMUSG00000045374	8112	3937	3677	4267	3023	3254	41.25731436	20.22051552	21.30994818	28.69663779	18.29891162	19.87408146	3823.836565	4734.091229	-0.308146069	0.383360114	0.654373105	Wdr81	11	75440944	75454717	-	7038	protein_coding	WD repeat domain 81 [Source:MGI Symbol;Acc:MGI:2681828]	-
ENSMUSG00000005506	5004	6117	5422	2931	3680	3094	21.20745229	26.17962822	26.18463127	16.42564291	18.5623568	15.74664409	3481.583587	5048.740761	-0.536132604	0.00769921	0.09514384	Celf1	2	90940382	91019497	+	8446	protein_coding	CUGBP, Elav-like family member 1 [Source:MGI Symbol;Acc:MGI:1342295]	-
ENSMUSG00000038374	4715	4468	3749	5098	4036	4171	52.49561096	50.23521423	47.56335593	75.05445739	53.48186644	55.76709115	4814.32598	3925.945598	0.294202668	0.184935856	0.464910332	Rbm8a	3	96629933	96633791	+	3215	protein_coding	RNA binding motif protein 8a [Source:MGI Symbol;Acc:MGI:1913129]	-
ENSMUSG00000037331	5317	5976	4971	3147	3981	2841	27.86966974	31.6322109	29.69098987	21.81208924	24.83541604	17.88269216	3580.479901	4948.896685	-0.466953245	0.028889042	0.186433085	Larp1	11	58009064	58062034	+	6829	protein_coding	La ribonucleoprotein domain family, member 1 [Source:MGI Symbol;Acc:MGI:1890165]	-
ENSMUSG00000050565	6679	3717	3325	6635	2901	2968	25.93564269	14.57578417	14.71272008	34.06919399	13.40748747	13.84031492	4592.389445	4136.060219	0.150905325	0.724977026	0.876320985	Tor1aip2	1	156035403	156068861	+	9218	protein_coding	torsin A interacting protein 2 [Source:MGI Symbol;Acc:MGI:3582695]	-
ENSMUSG00000071715	5355	3384	3040	7204	3213	4026	94.89217049	60.55570385	61.38471453	168.802926	67.76348465	85.67244877	5288.71805	3558.746542	0.571469233	0.139756405	0.407897463	Ncf4	15	78244801	78262580	+	2020	protein_coding	neutrophil cytosolic factor 4 [Source:MGI Symbol;Acc:MGI:109186]	-
ENSMUSG00000069744	5565	3399	2949	6533	4099	3659	86.60831861	53.41944849	52.29798581	134.4443197	75.9252896	68.3838193	5209.177875	3594.069002	0.535350438	0.128604795	0.390756743	Psmb3	11	97703399	97713500	+	2300	protein_coding	proteasome (prosome, macropain) subunit, beta type 3 [Source:MGI Symbol;Acc:MGI:1347014]	-
ENSMUSG00000034168	3966	5325	5078	3058	3973	4794	34.64200584	46.97034277	50.54273847	35.3202007	41.30313205	50.2857411	4225.574493	4400.246162	-0.058352127	0.819077307	0.926541117	Irf2bpl	12	86880701	86884798	-	4098	protein_coding	interferon regulatory factor 2 binding protein-like [Source:MGI Symbol;Acc:MGI:2442463]	-
ENSMUSG00000022564	5427	3524	3142	5667	3932	4485	93.98133713	61.62706638	62.00171899	129.7688248	81.04186137	93.26973657	5106.814356	3654.607184	0.482618867	0.100596696	0.344755529	Grina	15	76246764	76249904	+	2067	protein_coding	glutamate receptor, ionotropic, N-methyl D-aspartate-associated protein 1 (glutamate binding) [Source:MGI Symbol;Acc:MGI:1913418]	-
ENSMUSG00000030798	4269	3905	3472	4617	4162	5729	43.38694566	40.07815846	40.20947394	62.04805304	50.34416001	69.92109968	5217.096473	3539.084422	0.559846047	0.008108228	0.097769637	Cd37	7	45233632	45239115	-	3522	protein_coding	CD37 antigen [Source:MGI Symbol;Acc:MGI:88330]	-
ENSMUSG00000046865	4352	5252	4435	3935	4453	3719	37.01112069	45.1047067	42.97864555	44.25103639	45.07234399	37.98096825	4353.547612	4277.974396	0.025265664	0.89793357	0.959027476	Fbl	7	28169710	28179269	+	4209	protein_coding	fibrillarin [Source:MGI Symbol;Acc:MGI:95486]	-
ENSMUSG00000036781	5052	4564	4062	4842	3469	4146	221.6131148	202.1769071	203.0428902	280.861533	181.1133718	218.4026574	4510.880012	4155.880809	0.118172396	0.618446506	0.820664384	Rps27l	9	66946086	66949516	+	816	protein_coding	ribosomal protein S27-like [Source:MGI Symbol;Acc:MGI:1915191]	-
ENSMUSG00000021024	5747	3783	3225	5843	3897	3640	166.7048796	110.8146689	106.5988662	224.1188381	134.5400612	126.7958395	4867.265514	3851.247426	0.337693102	0.294598144	0.577157053	Psma6	12	55384222	55418454	+	1234	protein_coding	proteasome (prosome, macropain) subunit, alpha type 6 [Source:MGI Symbol;Acc:MGI:1347006]	-
ENSMUSG00000024002	4928	4414	4019	3209	5312	4234	19.42064545	17.56625109	18.04790176	16.72237809	24.91524299	20.0373516	4551.551002	4061.512806	0.164394766	0.470438934	0.723420435	Brd4	17	32196274	32284722	-	9083	protein_coding	bromodomain containing 4 [Source:MGI Symbol;Acc:MGI:1888520]	-
ENSMUSG00000032570	4287	4799	4338	4095	4372	4210	15.82970213	17.89467462	18.25259253	19.99440692	19.21381093	18.66800291	4558.524711	4093.879935	0.155115488	0.376482286	0.649076265	Atp2c1	9	105403539	105527319	-	9694	protein_coding	ATPase, Ca++-sequestering [Source:MGI Symbol;Acc:MGI:1889008]	-
ENSMUSG00000031387	6607	2904	2550	7268	3638	3129	94.82658978	42.08973916	41.7043885	137.9355164	62.14448887	53.92968622	5147.162385	3619.506927	0.507906219	0.268980818	0.552778092	Renbp	X	73922121	73930850	-	2494	protein_coding	renin binding protein [Source:MGI Symbol;Acc:MGI:105940]	-
ENSMUSG00000031545	5212	5426	4645	3558	3695	3550	27.92030836	29.35279014	28.35419184	25.20328254	23.55832161	22.83708462	3887.162297	4648.788691	-0.258177772	0.121925085	0.380804696	Gpat4	8	23171265	23208346	-	6682	protein_coding	glycerol-3-phosphate acyltransferase 4 [Source:MGI Symbol;Acc:MGI:2142716]	-
ENSMUSG00000026355	1825	9626	7343	995	2728	3552	14.00039888	74.57224098	64.18991788	10.09336508	24.9078365	32.72253961	2567.478464	5791.389698	-1.173501451	0.044374118	0.232878507	Mcm6	1	128331590	128359664	-	4666	protein_coding	minichromosome maintenance complex component 6 [Source:MGI Symbol;Acc:MGI:1298227]	-
ENSMUSG00000020640	5872	4642	4303	3899	3706	3632	15.47891564	12.3570106	12.92532834	13.59073932	11.62716944	11.49732561	4050.748005	4497.140587	-0.150892403	0.458077914	0.71461101	Itsn2	12	4592638	4713962	+	13579	protein_coding	intersectin 2 [Source:MGI Symbol;Acc:MGI:1338049]	-
ENSMUSG00000019920	4347	5347	5035	3849	3649	3739	31.81370518	39.51742091	41.98941639	37.24842243	31.78429445	32.86068269	4049.159167	4503.264346	-0.153342503	0.464485275	0.719333416	Lims1	10	58323466	58424691	+	4891	protein_coding	LIM and senescent cell antigen-like domains 1 [Source:MGI Symbol;Acc:MGI:1195263]	-
ENSMUSG00000027303	4334	5023	4657	3888	4104	3956	14.3008386	16.73746081	17.51034036	16.96423248	16.11736534	15.67564378	4297.441148	4279.055077	0.006210544	0.973405966	0.98856985	Ptpra	2	130450278	130556124	+	10848	protein_coding	protein tyrosine phosphatase, receptor type, A [Source:MGI Symbol;Acc:MGI:97808]	-
ENSMUSG00000020790	5882	4477	3837	4581	3855	3326	18.57978692	14.2809336	13.81094067	19.13424637	14.49286315	12.6163712	4257.730957	4297.1544	-0.013392565	0.958525034	0.982200265	Ankfy1	11	72690006	72772146	+	11332	protein_coding	ankyrin repeat and FYVE domain containing 1 [Source:MGI Symbol;Acc:MGI:1337008]	-
ENSMUSG00000030058	5933	4837	3871	3508	3678	4118	19.28723004	15.87908217	14.33951409	15.07962209	14.23053858	16.07601338	4060.424789	4428.985005	-0.125403157	0.546754232	0.778331039	Copg1	6	87887814	87913595	+	11011	protein_coding	coatomer protein complex, subunit gamma 1 [Source:MGI Symbol;Acc:MGI:1858696]	-
ENSMUSG00000027566	5528	4110	3464	5144	3942	3749	64.43331751	48.37690464	46.00829013	79.28276342	54.68562478	52.47523636	4652.094062	3962.799262	0.231261551	0.391283912	0.660854268	Psma7	2	180036374	180042433	-	3071	protein_coding	proteasome (prosome, macropain) subunit, alpha type 7 [Source:MGI Symbol;Acc:MGI:1347070]	-
ENSMUSG00000020611	7113	4729	4295	3740	3094	2952	39.65266797	26.62212483	27.28340216	27.56935261	20.52834861	19.76207134	3540.268518	4880.964374	-0.463401879	0.08442791	0.31802092	Gna13	11	109362831	109401369	+	6421	protein_coding	guanine nucleotide binding protein, alpha 13 [Source:MGI Symbol;Acc:MGI:95768]	-
ENSMUSG00000021595	4896	5851	4638	3514	3818	3189	30.54772231	36.86560111	32.97493292	28.99175747	28.35224473	23.89397741	3786.736601	4679.386248	-0.30539925	0.123495578	0.383502764	Nsun2	13	69533746	69635780	+	5737	protein_coding	NOL1/NOP2/Sun domain family member 2 [Source:MGI Symbol;Acc:MGI:107252]	-
ENSMUSG00000030451	3808	5018	4814	2562	4648	5044	8.427037473	11.21404873	12.1394727	7.497085638	12.24216433	13.40446756	4355.787075	4176.639136	0.060683539	0.838791255	0.93445863	Herc2	7	56050196	56231800	+	16175	protein_coding	HECT and RLD domain containing E3 ubiquitin protein ligase 2 [Source:MGI Symbol;Acc:MGI:103234]	-
ENSMUSG00000072620	5720	1832	1531	12151	2128	2512	123.0452864	39.79680608	37.52838671	345.6339023	54.48220506	64.89109348	6286.864985	2708.994931	1.214546021	0.213162359	0.496747364	Slfn2	11	83065112	83070678	+	1664	protein_coding	schlafen 2 [Source:MGI Symbol;Acc:MGI:1313258]	-
ENSMUSG00000018507	6204	3252	2889	5450	4677	3334	49.51441092	26.2098274	26.27381398	57.51639937	44.42641788	31.95375695	4879.249727	3716.853637	0.392500638	0.267118546	0.550608404	Trpv2	11	62574486	62600515	+	4485	protein_coding	transient receptor potential cation channel, subfamily V, member 2 [Source:MGI Symbol;Acc:MGI:1341836]	-
ENSMUSG00000020664	4631	4287	3732	4537	4699	3897	45.00858265	42.07535957	41.33119314	58.30753694	54.35507521	45.48282865	4732.379109	3842.722881	0.300376321	0.124255021	0.384739609	Dld	12	31331277	31351453	-	3683	protein_coding	dihydrolipoamide dehydrogenase [Source:MGI Symbol;Acc:MGI:107450]	-
ENSMUSG00000024725	5671	3506	3024	5745	3800	4013	42.43173119	26.49090604	25.78271466	56.84031784	33.83987892	36.05759598	4926.272639	3681.178074	0.420236379	0.191325375	0.472573006	Ostf1	19	18579328	18631789	-	4784	protein_coding	osteoclast stimulating factor 1 [Source:MGI Symbol;Acc:MGI:700012]	-
ENSMUSG00000062078	5347	5292	4947	3642	3418	3104	13.43883053	13.43151265	14.16801328	12.10393536	10.22439106	9.368488123	3667.81763	4748.780266	-0.372694696	0.056359733	0.260351278	Qk	17	10202601	10319854	-	14242	protein_coding	quaking [Source:MGI Symbol;Acc:MGI:97837]	-
ENSMUSG00000068040	4974	3953	3450	4915	4100	4353	24.45327459	19.62509893	19.32707315	31.95141726	23.98994214	25.69901131	4829.666388	3750.928027	0.364583864	0.105776887	0.353817176	Tm9sf4	2	153161303	153210466	+	7281	protein_coding	transmembrane 9 superfamily protein member 4 [Source:MGI Symbol;Acc:MGI:2139220]	-
ENSMUSG00000031010	5161	5175	4593	2737	3986	4080	12.27413168	12.42856734	12.44712686	8.607302719	11.28257719	11.65235176	3857.259937	4543.005598	-0.235989375	0.256805625	0.540792323	Usp9x	X	13071498	13173328	+	15051	protein_coding	ubiquitin specific peptidase 9, X chromosome [Source:MGI Symbol;Acc:MGI:894681]	-
ENSMUSG00000068882	4843	5102	4433	3653	3877	3787	80.25701309	85.38130228	83.7108991	80.04856608	76.4677699	75.36337398	4069.467957	4376.056182	-0.104808554	0.522722504	0.761566091	Ssb	2	69861562	69871846	+	2160	protein_coding	Sjogren syndrome antigen B [Source:MGI Symbol;Acc:MGI:98423]	-
ENSMUSG00000032193	5602	8817	8345	1192	1056	664	20.84011095	33.12314454	35.37520903	5.863656738	4.675574059	2.966343949	1055.843515	6984.333522	-2.725882116	5.73E-16	1.73E-12	Ldlr	9	21723483	21749919	+	9622	protein_coding	low density lipoprotein receptor [Source:MGI Symbol;Acc:MGI:96765]	-
ENSMUSG00000002102	5964	4277	3478	5347	3542	3062	81.88773869	59.30267592	54.41599477	97.07933409	57.88204952	50.4873917	4351.767871	4143.28918	0.070726488	0.827940226	0.929848158	Psmc3	2	91054009	91066369	+	2607	protein_coding	proteasome (prosome, macropain) 26S subunit, ATPase 3 [Source:MGI Symbol;Acc:MGI:1098754]	-
ENSMUSG00000022710	5466	5171	4442	3023	3869	3699	25.19384864	24.06873266	23.33023935	18.42461394	21.22451223	20.47414263	3793.683575	4580.492658	-0.271872488	0.120338271	0.379143217	Usp7	16	8689595	8792308	-	7766	protein_coding	ubiquitin specific peptidase 7 [Source:MGI Symbol;Acc:MGI:2182061]	-
ENSMUSG00000020706	4540	5780	4455	3410	3962	3512	37.28987278	47.94205921	41.69639506	37.03606083	38.73143787	34.64065225	3909.394486	4494.35026	-0.201170792	0.307068526	0.589879381	Ftsj3	11	106249142	106256079	-	4358	protein_coding	FtsJ RNA methyltransferase homolog 3 (E. coli) [Source:MGI Symbol;Acc:MGI:1860295]	-
ENSMUSG00000039318	6083	4987	4097	2897	4285	3304	20.16119804	16.69135847	15.47320341	12.69645201	16.90298654	13.15028189	3751.268654	4591.561792	-0.291600805	0.203219445	0.48617322	Rab3gap2	1	185204117	185286759	+	10800	protein_coding	RAB3 GTPase activating protein subunit 2 [Source:MGI Symbol;Acc:MGI:1916043]	-
ENSMUSG00000057335	4364	4851	4627	3608	4705	3481	8.654736933	9.715254932	10.45645279	9.461740213	11.10562124	8.29028876	4231.898506	4227.322293	0.001609314	0.99397573	0.997874452	Cep170	1	176733653	176814067	-	18049	protein_coding	centrosomal protein 170 [Source:MGI Symbol;Acc:MGI:1918348]	-
ENSMUSG00000015750	4939	4128	3456	4563	4431	4117	51.24390364	43.25105097	40.85946399	62.60211549	54.71659075	51.29565164	4726.446884	3794.134011	0.316894258	0.122163274	0.38131203	Aph1a	3	95893969	95898288	+	3450	protein_coding	aph1 homolog A, gamma secretase subunit [Source:MGI Symbol;Acc:MGI:2385110]	-
ENSMUSG00000026103	5503	4858	4234	3649	3979	3405	13.0822769	11.66259331	11.46965698	11.47078259	11.25827528	9.720697876	3969.821835	4430.394542	-0.158417279	0.397699722	0.66670332	Gls	1	52163448	52233232	-	15057	protein_coding	glutaminase [Source:MGI Symbol;Acc:MGI:95752]	-
ENSMUSG00000028932	5674	4000	3350	5028	3718	3837	40.36986424	28.73966791	27.15992186	47.30407858	31.48411158	32.78357125	4560.681462	3935.174176	0.212721952	0.445908235	0.706352697	Psmc2	5	21785283	21803787	+	5031	protein_coding	proteasome (prosome, macropain) 26S subunit, ATPase 2 [Source:MGI Symbol;Acc:MGI:109555]	-
ENSMUSG00000035726	4484	6570	5404	2615	3566	2963	31.8524997	47.12996125	43.74304469	24.56320148	30.14903079	25.27586764	3274.845926	5024.58644	-0.617521999	0.010161649	0.110237828	Supt16	14	52160414	52197416	-	5039	protein_coding	suppressor of Ty 16 [Source:MGI Symbol;Acc:MGI:1890948]	-
ENSMUSG00000018765	5124	4006	3417	3983	4279	4715	48.70248039	38.45091693	37.00860281	50.05962897	48.40590516	53.81708379	4659.633764	3799.18244	0.294475267	0.153972569	0.428370934	Fxr2	11	69632990	69653297	+	3766	protein_coding	fragile X mental retardation, autosomal homolog 2 [Source:MGI Symbol;Acc:MGI:1346074]	-
ENSMUSG00000032902	4508	7372	5837	2306	2934	2565	36.45816218	60.207416	53.79182886	24.66070733	28.24132539	24.91120521	2798.246895	5410.608571	-0.95122642	0.000214979	0.010329243	Slc16a1	3	104638668	104658462	+	4426	protein_coding	solute carrier family 16 (monocarboxylic acid transporters), member 1 [Source:MGI Symbol;Acc:MGI:106013]	-
ENSMUSG00000018446	4732	4349	3840	4475	4193	3919	59.93697952	55.62798407	55.42390138	74.95118746	63.21047876	59.61037932	4541.069999	3926.097861	0.20986054	0.275668322	0.559164572	C1qbp	11	70977836	70983026	-	2826	protein_coding	complement component 1, q subcomponent binding protein [Source:MGI Symbol;Acc:MGI:1194505]	-
ENSMUSG00000025544	5249	4281	3932	4397	3868	3763	60.4724542	49.80581442	51.61908266	66.98427298	53.03732197	52.06090873	4344.092887	4086.976404	0.087937462	0.680923352	0.853011733	Tm9sf2	14	122107038	122159604	+	3107	protein_coding	transmembrane 9 superfamily member 2 [Source:MGI Symbol;Acc:MGI:1915309]	-
ENSMUSG00000075700	5329	4372	3852	4407	4029	3495	55.51557468	45.99420002	45.72683575	60.70822444	49.95517527	43.72328707	4310.068136	4110.456908	0.068323889	0.760989273	0.894501287	Selenot	3	58576636	58593133	+	3436	protein_coding	selenoprotein T [Source:MGI Symbol;Acc:MGI:1916477]	-
ENSMUSG00000071054	5301	4571	4247	3113	3908	4338	26.10749241	22.73381775	23.83446284	20.2731782	22.90741117	25.65626357	4064.967328	4291.663988	-0.078251313	0.690464506	0.85788255	Safb	17	56584825	56606294	+	7268	protein_coding	scaffold attachment factor B [Source:MGI Symbol;Acc:MGI:2146974]	-
ENSMUSG00000039703	6671	4759	4134	3648	3188	3017	49.99757002	36.01865224	35.30564748	36.15331684	28.4374316	27.15374726	3560.126825	4707.870915	-0.40324399	0.105796612	0.353817176	Nploc4	11	120380370	120437708	-	4776	protein_coding	NPL4 homolog, ubiquitin recognition factor [Source:MGI Symbol;Acc:MGI:2679787]	-
ENSMUSG00000035885	5327	3738	2828	5627	4600	3292	349.8714213	247.924169	211.6512946	488.6951721	359.5818018	259.6462793	4905.997395	3584.313532	0.452755407	0.159860012	0.435228219	Cox8a	19	7215158	7217616	-	545	protein_coding	cytochrome c oxidase subunit 8A [Source:MGI Symbol;Acc:MGI:105959]	-
ENSMUSG00000013787	3552	4694	3830	3380	5016	4918	23.16338369	30.9119161	28.46056841	29.14614393	38.9314583	38.51359623	4753.743116	3680.926014	0.36906374	0.113692893	0.367954645	Ehmt2	17	34898469	34914052	+	5489	protein_coding	euchromatic histone lysine N-methyltransferase 2 [Source:MGI Symbol;Acc:MGI:2148922]	-
ENSMUSG00000003435	4750	4543	3860	3491	4522	4221	29.49795524	28.49015658	27.31500969	28.66708356	33.42281004	31.4782195	4382.006095	3994.937869	0.133437809	0.448939683	0.708035317	Supt5	7	28314891	28338746	-	5764	protein_coding	suppressor of Ty 5 [Source:MGI Symbol;Acc:MGI:1202400]	-
ENSMUSG00000071646	4446	5397	4394	3721	4116	3262	38.88212467	47.66358943	43.7881235	43.03041762	42.84202559	34.25792005	3994.989742	4334.310911	-0.117632579	0.572456974	0.795549547	Mta2	19	8941875	8952303	+	4093	protein_coding	metastasis-associated gene family, member 2 [Source:MGI Symbol;Acc:MGI:1346340]	zf-GATA
ENSMUSG00000004356	5086	5938	4940	2574	3526	3271	17.85011584	21.04547212	19.75638057	11.94561701	14.72858722	13.78610976	3352.802518	4860.28032	-0.535597956	0.006165689	0.084108458	Utp20	10	88746607	88826804	-	10199	protein_coding	UTP20 small subunit processome component [Source:MGI Symbol;Acc:MGI:1917933]	-
ENSMUSG00000050812	5810	4857	4151	3196	4077	3210	18.1679834	15.33742642	14.79105244	13.21516906	15.17348723	12.05402614	3761.428143	4491.8799	-0.256061354	0.21571839	0.49981643	Ecpas	4	58798911	58912749	-	11447	protein_coding	Ecm29 proteasome adaptor and scaffold [Source:MGI Symbol;Acc:MGI:2140220]	-
ENSMUSG00000061232	4630	3343	2507	6604	3618	4598	63.5470916	46.33454055	39.20891037	119.8552641	59.10134307	75.7844598	5397.935416	3159.21233	0.77274231	0.021634319	0.16165257	H2-K1	17	33996017	34000333	-	2608	protein_coding	histocompatibility 2, K1, K region [Source:MGI Symbol;Acc:MGI:95904]	-
ENSMUSG00000006024	5507	3594	3083	5222	3958	3931	52.06630302	34.31417285	33.21474644	65.28507292	44.53808657	44.6314723	4751.193079	3678.879591	0.368927326	0.204229236	0.48721417	Napa	7	16098458	16117975	+	3786	protein_coding	N-ethylmaleimide sensitive fusion protein attachment protein alpha [Source:MGI Symbol;Acc:MGI:104563]	-
ENSMUSG00000034022	4153	5206	4638	2814	4238	4245	26.37158125	33.38352562	33.55990601	23.62836625	32.02943608	32.37042781	4031.727199	4273.863906	-0.084049946	0.720550406	0.873180406	Cpsf1	15	76595803	76607591	-	5637	protein_coding	cleavage and polyadenylation specific factor 1 [Source:MGI Symbol;Acc:MGI:2679722]	-
ENSMUSG00000035027	5645	3723	3342	5267	3562	3742	35.68121706	23.76416428	24.07120937	44.02246861	26.79684896	28.40377089	4565.416837	3842.735146	0.248519382	0.409822526	0.676724756	Map2k2	10	81105915	81133975	+	5663	protein_coding	mitogen-activated protein kinase kinase 2 [Source:MGI Symbol;Acc:MGI:1346867]	-
ENSMUSG00000026305	5414	5235	4681	3479	3570	2877	29.95734873	29.2520028	29.51477769	25.4551062	23.51080177	19.11707703	3578.465819	4663.371673	-0.382091698	0.056823885	0.261057952	Lrrfip1	1	90998737	91128944	+	6469	protein_coding	leucine rich repeat (in FLII) interacting protein 1 [Source:MGI Symbol;Acc:MGI:1342770]	-
ENSMUSG00000013698	5768	3450	3114	6112	3769	3019	53.47462219	32.29946768	32.89704076	74.92748918	41.58749011	33.61105084	4709.523146	3722.768369	0.339119674	0.360756457	0.636781415	Pea15a	1	172196728	172206804	-	3861	protein_coding	phosphoprotein enriched in astrocytes 15A [Source:MGI Symbol;Acc:MGI:104799]	-
ENSMUSG00000001419	5308	4857	4427	3077	4006	3524	31.74600163	29.33458984	30.17056155	24.33441875	28.51564274	25.30990555	3800.753078	4437.349628	-0.223375912	0.210660685	0.49419015	Mef2d	3	88142372	88172086	+	5985	protein_coding	myocyte enhancer factor 2D [Source:MGI Symbol;Acc:MGI:99533]	SRF
ENSMUSG00000033184	5013	4466	4304	4056	3350	4006	20.30097262	18.2638216	19.86127639	21.71963127	16.14648703	19.4816883	4118.519052	4195.956205	-0.026927731	0.896017322	0.958540492	Tmed7	18	46560235	46597535	-	8839	protein_coding	transmembrane p24 trafficking protein 7 [Source:MGI Symbol;Acc:MGI:1913926]	-
ENSMUSG00000032220	2952	6416	5726	3172	3384	3537	18.52503815	40.65939479	40.94584643	26.32154015	25.27477001	26.65473213	3626.525882	4640.513904	-0.355661079	0.28674209	0.569827949	Myo1e	9	70207350	70399766	+	5704	protein_coding	myosin IE [Source:MGI Symbol;Acc:MGI:106621]	-
ENSMUSG00000039041	5659	4526	3915	4244	3292	3548	45.44847702	36.70692352	35.82837892	45.07029253	31.46687155	34.21840455	4010.7846	4272.539355	-0.09131237	0.703163355	0.864133286	Adrm1	2	180171485	180176286	+	4457	protein_coding	adhesion regulating molecule 1 [Source:MGI Symbol;Acc:MGI:1929289]	-
ENSMUSG00000000826	6100	4707	3974	3731	3463	3208	31.40363206	24.47079283	23.31275823	25.39865128	21.21859566	19.8326574	3753.943424	4473.508401	-0.253097117	0.267047817	0.550608404	Dnajc5	2	181520485	181555133	+	6953	protein_coding	DnaJ heat shock protein family (Hsp40) member C5 [Source:MGI Symbol;Acc:MGI:892995]	-
ENSMUSG00000041408	4948	4755	4168	3710	4130	3460	26.74220481	25.95206006	25.66912008	26.51409392	26.56633663	22.45639936	4064.75752	4216.858964	-0.053035862	0.768889075	0.899658602	Wapl	14	34673928	34747983	+	6623	protein_coding	WAPL cohesin release factor [Source:MGI Symbol;Acc:MGI:2675859]	-
ENSMUSG00000038095	5582	4679	4296	3247	3828	3534	10.02396266	8.485089936	8.790824953	7.710228653	8.18155091	7.621012217	3808.009281	4421.345966	-0.215459306	0.231385212	0.515439856	Sbno1	5	124368702	124426001	-	19933	protein_coding	strawberry notch 1 [Source:MGI Symbol;Acc:MGI:2384298]	-
ENSMUSG00000029616	4290	5498	4525	4047	3378	3425	16.94928449	21.93575613	20.37175349	21.14280685	15.88429055	16.24991739	3921.834059	4362.018297	-0.153522584	0.501651303	0.746531711	Erp29	5	121428590	121452506	-	9060	protein_coding	endoplasmic reticulum protein 29 [Source:MGI Symbol;Acc:MGI:1914647]	-
ENSMUSG00000075415	3940	5404	4880	2947	4266	3720	14.06104388	19.47558352	19.84526558	13.90710836	18.11992071	15.94266007	3909.209727	4350.268243	-0.15414323	0.519722718	0.758564006	Fnbp1	2	31026206	31142008	-	10030	protein_coding	formin binding protein 1 [Source:MGI Symbol;Acc:MGI:109606]	-
ENSMUSG00000020929	4391	5042	4296	3681	3996	3749	18.72255053	21.70991946	20.87284262	20.75404493	20.27874872	19.19612279	4108.155596	4181.575527	-0.025558008	0.884719719	0.954100452	Eftud2	11	102838473	102880985	-	8395	protein_coding	elongation factor Tu GTP binding domain containing 2 [Source:MGI Symbol;Acc:MGI:1336880]	-
ENSMUSG00000001056	4787	4802	3943	4681	3530	3396	149.5206184	151.4654605	140.3395843	193.3355237	131.2279857	127.3801756	4208.13897	4109.272424	0.034201128	0.888429686	0.954923065	Nhp2	11	51619735	51623714	+	1146	protein_coding	NHP2 ribonucleoprotein [Source:MGI Symbol;Acc:MGI:1098547]	-
ENSMUSG00000060519	5079	2934	2478	8435	3257	2913	46.71191328	27.2498019	25.96967393	102.5816998	35.65178688	32.17262022	5388.63937	3160.064082	0.769889658	0.103526968	0.349306926	Tor3a	1	156653617	156674356	-	3892	protein_coding	torsin family 3, member A [Source:MGI Symbol;Acc:MGI:1353652]	-
ENSMUSG00000008140	4515	3541	3310	5160	4106	4448	55.40431634	43.87989393	46.28386211	83.72803679	59.96790691	65.54614115	4959.142653	3450.036532	0.523398704	0.023608036	0.167782268	Emc10	7	44489937	44496529	-	2917	protein_coding	ER membrane protein complex subunit 10 [Source:MGI Symbol;Acc:MGI:1916933]	-
ENSMUSG00000049327	4385	5374	4229	3515	4280	3296	29.57622795	36.60367123	32.5032377	31.34973524	34.35825164	26.69665781	3984.410011	4255.133276	-0.094843263	0.650404437	0.837605099	Kmt5a	5	124439930	124462308	+	5307	protein_coding	lysine methyltransferase 5A [Source:MGI Symbol;Acc:MGI:1915206]	-
ENSMUSG00000026192	5047	5166	4435	3662	3731	3005	22.62458694	23.38597886	22.6546173	21.70706242	19.90612392	16.17664054	3749.276308	4454.845395	-0.248824271	0.218895599	0.502613917	Atic	1	71557150	71579631	+	7985	protein_coding	5-aminoimidazole-4-carboxamide ribonucleotide formyltransferase/IMP cyclohydrolase [Source:MGI Symbol;Acc:MGI:1351352]	-
ENSMUSG00000028646	6990	3507	3014	4991	3190	3328	74.88985244	37.9433229	36.79635488	70.70802877	40.67715611	42.81792542	4185.918253	4061.766203	0.043348059	0.907432733	0.963285485	Rragc	4	123917446	123936997	+	3341	protein_coding	Ras-related GTP binding C [Source:MGI Symbol;Acc:MGI:1858751]	-
ENSMUSG00000031133	3827	4889	4318	3200	4879	3899	16.0181754	20.66466725	20.59458155	17.71087108	24.30521688	19.59766467	4281.209559	3979.901328	0.105364034	0.651012737	0.838102587	Arhgef6	X	57231485	57338729	-	8552	protein_coding	Rac/Cdc42 guanine nucleotide exchange factor (GEF) 6 [Source:MGI Symbol;Acc:MGI:1920591]	-
ENSMUSG00000032383	5910	3692	3317	4861	3638	3593	64.00859461	40.37999864	40.93662495	69.61643713	46.89511505	46.7309417	4383.548523	3902.416157	0.167638833	0.573342765	0.796041274	Ppib	9	66060222	66066623	+	3305	protein_coding	peptidylprolyl isomerase B [Source:MGI Symbol;Acc:MGI:97750]	-
ENSMUSG00000046721	3843	4848	4045	3927	4123	4218	210.6587379	268.3647692	252.6640022	284.6461773	268.9902437	277.6592675	4410.520478	3882.039554	0.184145251	0.339147263	0.618744027	Rpl14-ps1	7	45324965	45325617	+	653	processed_pseudogene	ribosomal protein L14, pseudogene 1 [Source:MGI Symbol;Acc:MGI:3710579]	-
ENSMUSG00000056501	3868	3395	3180	4155	3815	6581	92.05786614	81.59583927	86.24170026	130.7617811	108.0645081	188.0887559	5216.874991	3175.905505	0.716025668	0.007434813	0.093097396	Cebpb	2	167688915	167690418	+	1504	protein_coding	CCAAT/enhancer binding protein (C/EBP), beta [Source:MGI Symbol;Acc:MGI:88373]	C/EBP
ENSMUSG00000003363	5933	2902	2486	5484	4169	3984	72.63053694	35.87534707	34.67861805	88.77234934	60.74225374	58.5680468	4943.498101	3401.688293	0.539194679	0.133945214	0.398955951	Pld3	7	27532000	27553218	-	2924	protein_coding	phospholipase D family, member 3 [Source:MGI Symbol;Acc:MGI:1333782]	-
ENSMUSG00000028798	4652	4089	3432	4782	4242	3759	44.98063337	39.92608873	37.81367534	61.1407544	48.81694805	43.64702936	4620.214538	3691.257149	0.323751513	0.14532362	0.415817426	Eif3i	4	129591960	129600648	-	3702	protein_coding	eukaryotic translation initiation factor 3, subunit I [Source:MGI Symbol;Acc:MGI:1860763]	-
ENSMUSG00000056851	4622	4684	3932	3420	4624	3670	31.7978964	32.5416172	30.82461845	31.11214225	37.86172304	30.32012712	4197.569858	4022.983491	0.061307044	0.749117776	0.888643168	Pcbp2	15	102470539	102500061	+	5203	protein_coding	poly(rC) binding protein 2 [Source:MGI Symbol;Acc:MGI:108202]	-
ENSMUSG00000032381	4104	5148	4320	3996	3706	3671	118.4698781	150.069669	142.1019665	152.5321634	127.3268821	127.2569408	4101.672444	4137.191948	-0.012471186	0.952035771	0.97967238	Fam96a	9	66126611	66138955	+	1240	protein_coding	family with sequence similarity 96, member A [Source:MGI Symbol;Acc:MGI:1915500]	-
ENSMUSG00000024456	4896	4669	4368	3711	3217	4078	27.64667659	26.62436102	28.10605581	27.7094457	21.62054732	27.65319073	3964.95035	4242.758865	-0.097731844	0.623620152	0.823775016	Diaph1	18	37843601	37935476	-	6339	protein_coding	diaphanous related formin 1 [Source:MGI Symbol;Acc:MGI:1194490]	-
ENSMUSG00000035011	4961	5456	5231	2959	3412	2920	26.08386566	28.96882539	31.3403036	20.57230971	21.3513751	18.43665308	3338.814899	4778.803894	-0.517281466	0.006228443	0.084719596	Zbtb7a	10	81135220	81152995	+	6808	protein_coding	zinc finger and BTB domain containing 7a [Source:MGI Symbol;Acc:MGI:1335091]	ZBTB
ENSMUSG00000021500	4891	5095	4445	3269	3864	3364	23.99908265	25.24613868	24.8533248	21.21032192	22.56566811	19.82209122	3769.558113	4391.93715	-0.220453911	0.196953316	0.479574383	Ddx46	13	55635027	55681256	+	7295	protein_coding	DEAD (Asp-Glu-Ala-Asp) box polypeptide 46 [Source:MGI Symbol;Acc:MGI:1920895]	-
ENSMUSG00000027804	3727	5785	4789	2919	4141	3550	28.76410883	45.08672502	42.11648508	29.78934721	38.03740328	32.90155227	3795.800635	4370.060954	-0.203185539	0.427599277	0.690615593	Ppid	3	79591342	79603650	+	4638	protein_coding	peptidylprolyl isomerase D (cyclophilin D) [Source:MGI Symbol;Acc:MGI:1914988]	-
ENSMUSG00000018217	6338	5482	4966	5197	1651	1266	96.37581221	84.17994626	86.04750517	104.4970172	29.87975207	23.11777468	3012.264512	5099.094417	-0.759487981	0.138239863	0.405430213	Pmp22	11	63128982	63159547	+	2354	protein_coding	peripheral myelin protein 22 [Source:MGI Symbol;Acc:MGI:97631]	-
ENSMUSG00000021149	5276	4285	3742	4211	4020	3346	19.74225172	16.19185184	15.95553728	20.83591133	17.90325722	15.0353776	4179.537862	4033.036707	0.051390353	0.820027025	0.92735088	Gtpbp4	13	8966331	8996083	-	9566	protein_coding	GTP binding protein 4 [Source:MGI Symbol;Acc:MGI:1916487]	-
ENSMUSG00000024660	2134	8601	6693	1513	2949	2985	23.74464216	96.64379117	84.86093069	22.26104271	39.05351122	39.8852257	2645.15887	5364.80591	-1.020115306	0.035657204	0.208462809	Incenp	19	9872297	9899533	-	3217	protein_coding	inner centromere protein [Source:MGI Symbol;Acc:MGI:1313288]	-
ENSMUSG00000038766	3835	6522	6427	1698	2914	3473	8.876417454	15.24428086	16.95104208	5.196912411	8.027420217	9.653251882	2874.625185	5160.765957	-0.844112417	0.014298688	0.131420869	Gabpb2	3	95181766	95217916	-	15465	protein_coding	GA repeat binding protein, beta 2 [Source:MGI Symbol;Acc:MGI:95612]	-
ENSMUSG00000020456	4516	5147	4108	3433	4116	3547	29.6279666	34.1001177	30.71101002	29.78222069	32.13937147	27.94509602	3983.769775	4186.463496	-0.071602301	0.693971289	0.859375818	Ogdh	11	6291633	6356642	+	5456	protein_coding	oxoglutarate (alpha-ketoglutarate) dehydrogenase (lipoamide) [Source:MGI Symbol;Acc:MGI:1098267]	-
ENSMUSG00000015961	5156	5177	4855	3223	2965	3484	40.73250517	41.30096264	43.7052087	33.6685086	27.87834642	33.05238962	3482.594135	4628.966955	-0.410552748	0.026541738	0.178612646	Adss	1	177762962	177796511	-	4531	protein_coding	adenylosuccinate synthetase, non muscle [Source:MGI Symbol;Acc:MGI:87948]	-
ENSMUSG00000028599	6953	2052	1820	7173	2919	3942	65.18663758	19.42752622	19.44345728	88.92472739	32.57125898	44.38124441	5145.692551	3227.980858	0.672659547	0.210474797	0.494051209	Tnfrsf1b	4	145213463	145246870	-	3818	protein_coding	tumor necrosis factor receptor superfamily, member 1b [Source:MGI Symbol;Acc:MGI:1314883]	-
ENSMUSG00000059923	5147	3762	3652	4482	3750	4056	63.18135321	46.63450196	51.08357412	72.75150271	54.78732833	59.79008985	4438.267606	3812.090101	0.219339405	0.343817554	0.62214352	Grb2	11	115644045	115708597	-	2916	protein_coding	growth factor receptor bound protein 2 [Source:MGI Symbol;Acc:MGI:95805]	-
ENSMUSG00000020936	5354	3586	3215	5000	3886	3803	38.19939992	25.83701014	26.13815341	47.17191844	32.9985662	32.58374541	4596.191109	3675.778077	0.322295054	0.244922501	0.530806844	Nmt1	11	103028190	103068912	+	5017	protein_coding	N-myristoyltransferase 1 [Source:MGI Symbol;Acc:MGI:102579]	-
ENSMUSG00000060594	4897	6381	6206	1356	2936	3067	72.76383473	95.7476263	105.0782902	26.64284052	51.92250371	54.72625823	2608.919764	5354.978828	-1.03730456	0.001715118	0.038998846	Layn	9	51054640	51077094	-	2409	protein_coding	layilin [Source:MGI Symbol;Acc:MGI:2685357]	-
ENSMUSG00000034216	6202	4345	3503	4025	3022	3716	46.38540388	32.81656785	29.85420216	39.80620966	26.900363	33.37503966	3891.778559	4240.763807	-0.12399274	0.651593771	0.838493186	Vps18	2	119288740	119298453	+	4786	protein_coding	VPS18 CORVET/HOPS core subunit [Source:MGI Symbol;Acc:MGI:2443626]	-
ENSMUSG00000024413	6060	3871	3349	4236	3633	3646	20.22542229	13.04673802	12.73666931	18.6946047	14.43126733	14.61295823	4159.970086	4009.217526	0.053161851	0.846029328	0.937069841	Npc1	18	12189693	12236400	-	10725	protein_coding	NPC intracellular cholesterol transporter 1 [Source:MGI Symbol;Acc:MGI:1097712]	-
ENSMUSG00000061136	5334	5114	4412	3420	3640	2872	18.25688368	17.67616951	17.20778189	15.47872214	14.82822342	11.80468975	3578.259868	4515.419934	-0.335662938	0.094332723	0.335496574	Prpf40a	2	53134704	53191284	-	10458	protein_coding	pre-mRNA processing factor 40A [Source:MGI Symbol;Acc:MGI:1860512]	-
ENSMUSG00000029472	3726	5748	4751	2943	3841	3748	21.8249291	34.00012762	31.711061	22.79479097	26.77739951	26.36368281	3770.339076	4346.309997	-0.205035282	0.408004706	0.675822493	Anapc5	5	122787459	122821339	-	6111	protein_coding	anaphase-promoting complex subunit 5 [Source:MGI Symbol;Acc:MGI:1929722]	-
ENSMUSG00000007659	3905	3691	3479	4692	5147	3808	30.47959995	29.0928365	30.94271411	48.42633352	47.81415584	35.69288632	4915.977183	3372.690288	0.543560518	0.010444664	0.111782334	Bcl2l1	2	152780668	152831728	-	4586	protein_coding	BCL2-like 1 [Source:MGI Symbol;Acc:MGI:88139]	-
ENSMUSG00000060739	4640	3934	3375	4487	3851	4428	38.85117306	33.26398744	32.20146902	49.67954232	38.3772432	44.52360002	4605.073118	3623.354272	0.345810183	0.096985565	0.339044198	Nsa2	13	97129424	97137937	-	4275	protein_coding	NSA2 ribosome biogenesis homolog [Source:MGI Symbol;Acc:MGI:1913883]	-
ENSMUSG00000033793	6964	3664	3399	5130	2825	2695	25.57729604	13.58955167	14.22534421	24.9142945	12.34890416	11.88642192	3891.954103	4227.905689	-0.119540557	0.760568394	0.89421857	Atp6v1h	1	5070018	5162529	+	9746	protein_coding	ATPase, H+ transporting, lysosomal V1 subunit H [Source:MGI Symbol;Acc:MGI:1914864]	-
ENSMUSG00000037907	5687	4250	3537	4824	3599	2776	53.02581971	40.01721765	37.5798441	59.47669432	39.93926877	31.08279965	4070.480137	4074.351612	-0.001470339	0.996196146	0.99835934	Ankrd13b	11	77470485	77489678	-	3839	protein_coding	ankyrin repeat domain 13b [Source:MGI Symbol;Acc:MGI:2144501]	-
ENSMUSG00000019726	5500	4071	4169	2741	3382	4795	11.27627346	8.4286459	9.739811605	7.431000769	8.252596533	11.80559896	3899.442677	4176.842402	-0.099103633	0.708696205	0.867895661	Lyst	13	13590397	13778803	+	17459	protein_coding	lysosomal trafficking regulator [Source:MGI Symbol;Acc:MGI:107448]	-
ENSMUSG00000028851	3848	5195	4235	3953	4242	3170	96.65903917	131.7791673	121.2206411	131.3014692	126.8212924	95.6231789	4095.693629	4048.373001	0.016750424	0.944419771	0.977000528	Nudc	4	133532542	133545996	-	1425	protein_coding	nudC nuclear distribution protein [Source:MGI Symbol;Acc:MGI:106014]	-
ENSMUSG00000031167	6229	6574	5481	2937	1684	1736	47.45998462	50.58162282	47.58661532	29.5902456	15.2709287	15.88383942	2318.701166	5558.782677	-1.261607559	4.82E-05	0.003828788	Rbm3	X	8138975	8145880	-	4698	protein_coding	RNA binding motif (RNP1, RRM) protein 3 [Source:MGI Symbol;Acc:MGI:1099460]	-
ENSMUSG00000038482	2549	7605	6210	1859	3163	3235	24.86142661	74.90472701	69.01818945	23.97568153	36.71719555	37.89020894	2939.609261	5032.912216	-0.775708622	0.064434472	0.277311164	Tfdp1	8	13338751	13378448	+	3670	protein_coding	transcription factor Dp 1 [Source:MGI Symbol;Acc:MGI:101934]	E2F
ENSMUSG00000089774	1727	5960	7006	1128	4931	3868	5.664615771	19.74141035	26.18568891	4.892407014	19.24984434	15.23565359	3491.547021	4574.517084	-0.389687117	0.503369422	0.748067253	Slc5a3	16	92058322	92087473	+	10913	protein_coding	solute carrier family 5 (inositol transporters), member 3 [Source:MGI Symbol;Acc:MGI:1858226]	-
ENSMUSG00000040842	4723	5225	4352	3583	3728	2997	50.81447225	56.76878057	53.35487566	50.97434371	47.7374787	38.72154893	3715.062587	4350.436972	-0.227824794	0.26219575	0.546183001	Szrd1	4	141113001	141139775	-	3327	protein_coding	SUZ RNA binding domain containing 1 [Source:MGI Symbol;Acc:MGI:1098672]	-
ENSMUSG00000025823	6089	3648	2955	5545	3216	3146	90.85273398	54.96682516	50.24180847	109.4029262	57.11131591	56.3698981	4344.407432	3821.583993	0.184890733	0.61571074	0.819193646	Pdia4	6	47796141	47813430	-	2399	protein_coding	protein disulfide isomerase associated 4 [Source:MGI Symbol;Acc:MGI:104864]	-
ENSMUSG00000018042	4638	4737	4088	4029	3332	3751	38.62661118	39.83942348	38.79560263	44.36990429	33.02744336	37.51452332	4012.845512	4094.901867	-0.029280136	0.884660219	0.954100452	Cyb5r3	15	83153494	83172592	-	4298	protein_coding	cytochrome b5 reductase 3 [Source:MGI Symbol;Acc:MGI:94893]	-
ENSMUSG00000040274	4014	5235	4824	3346	3740	3415	10.27100576	13.52714319	14.06561272	11.32131573	11.3899366	10.49355921	3774.060201	4303.596657	-0.189384406	0.374463233	0.647443243	Cdk6	5	3341485	3531008	+	13989	protein_coding	cyclin-dependent kinase 6 [Source:MGI Symbol;Acc:MGI:1277162]	-
ENSMUSG00000042594	6011	5146	4653	2604	4175	1969	44.76049499	38.69650403	39.48180114	25.64038214	37.00144907	17.60720308	3134.260363	4801.580628	-0.615374218	0.045604078	0.236168444	Sh2b3	5	121815488	121837646	-	4807	protein_coding	SH2B adaptor protein 3 [Source:MGI Symbol;Acc:MGI:893598]	-
ENSMUSG00000027782	7025	4619	3998	3507	2754	2645	28.12749684	18.67611394	18.24077546	18.56760475	13.12389636	12.717652	3225.75325	4724.637279	-0.550674976	0.053182235	0.254509644	Kpna4	3	69067149	69127113	-	8940	protein_coding	karyopherin (importin) alpha 4 [Source:MGI Symbol;Acc:MGI:1100848]	-
ENSMUSG00000003360	5190	4902	4140	3206	3653	3455	29.82437159	28.44664464	27.10940817	24.36143254	24.98433049	23.84231932	3704.075519	4321.134393	-0.222326665	0.18104615	0.459646589	Ddx23	15	98645134	98662894	-	6229	protein_coding	DEAD (Asp-Glu-Ala-Asp) box polypeptide 23 [Source:MGI Symbol;Acc:MGI:1921601]	-
ENSMUSG00000042650	5418	4566	4252	3695	3483	3131	32.39306312	27.56783879	28.96823427	29.2121028	24.78452449	22.47980755	3720.129221	4325.879976	-0.217720405	0.288590683	0.571324806	Alkbh5	11	60536381	60558512	+	5987	protein_coding	alkB homolog 5, RNA demethylase [Source:MGI Symbol;Acc:MGI:2144489]	-
ENSMUSG00000026623	4396	5637	5087	3153	3251	3018	20.67737013	26.77561467	27.26560302	19.61087401	18.19988683	17.04721184	3391.919559	4619.919896	-0.445760555	0.033941845	0.203637583	Lpgat1	1	191717834	191784255	+	7610	protein_coding	lysophosphatidylglycerol acyltransferase 1 [Source:MGI Symbol;Acc:MGI:2446186]	-
ENSMUSG00000042331	5170	4781	4518	3555	3521	2992	12.47035787	11.6455744	12.41796273	11.33870196	10.10807601	8.666554404	3630.896356	4405.051708	-0.27888977	0.158137179	0.433429825	Specc1	11	61956763	62223013	+	14840	protein_coding	sperm antigen with calponin homology and coiled-coil domains 1 [Source:MGI Symbol;Acc:MGI:2442356]	-
ENSMUSG00000068036	4379	5502	4956	3037	3698	2963	15.3327078	19.45442041	19.77383761	14.06125444	15.41079065	12.45868112	3482.826806	4531.912788	-0.379824152	0.075853851	0.302332667	Afdn	17	13760539	13906150	+	10223	protein_coding	afadin, adherens junction formation factor [Source:MGI Symbol;Acc:MGI:1314653]	-
ENSMUSG00000025034	3677	4636	4351	3825	4561	3441	40.74866474	51.8820319	54.94454576	56.05141141	60.15807416	45.79319334	4251.535914	3872.907827	0.134605929	0.55748289	0.785605555	Trim8	19	46501648	46516444	+	3230	protein_coding	tripartite motif-containing 8 [Source:MGI Symbol;Acc:MGI:1933302]	-
ENSMUSG00000032264	3978	5086	4316	3170	4327	3601	37.2073373	48.03900074	46.0003356	39.20653264	48.16868694	40.44673211	3974.523235	4081.012275	-0.03808446	0.858485912	0.942871821	Zw10	9	49055613	49078775	+	3827	protein_coding	zw10 kinetochore protein [Source:MGI Symbol;Acc:MGI:1349478]	-
ENSMUSG00000026434	2968	7143	5951	2073	3200	3122	15.67185979	38.08825602	35.80653882	14.47409117	20.11040048	19.79639197	2995.249659	4933.249957	-0.719798566	0.048945276	0.244935578	Nucks1	1	131910534	131936321	+	6779	protein_coding	nuclear casein kinase and cyclin-dependent kinase substrate 1 [Source:MGI Symbol;Acc:MGI:1934811]	-
ENSMUSG00000026596	6707	4956	4551	1946	2820	3476	22.22935316	16.58760228	17.18783225	8.528579775	11.12401915	13.83486073	2938.509455	4914.394816	-0.741870485	0.00547256	0.07832828	Abl2	1	156558786	156649568	+	10800	protein_coding	v-abl Abelson murine leukemia viral oncogene 2 (arg, Abelson-related gene) [Source:MGI Symbol;Acc:MGI:87860]	-
ENSMUSG00000060131	4649	3461	3186	5036	4305	3794	24.98662459	18.78466445	19.5123496	35.79061227	27.53818425	24.48735497	4751.927031	3424.418264	0.472566877	0.057507123	0.262399184	Atp8b4	2	126320973	126500674	-	6660	protein_coding	ATPase, class I, type 8B, member 4 [Source:MGI Symbol;Acc:MGI:1859664]	-
ENSMUSG00000029823	4999	5924	5377	2153	3537	2431	14.80794167	17.72068088	18.14961204	8.433171821	12.46983532	8.647548803	2901.33252	4975.690149	-0.778094165	0.001671428	0.038242776	Luc7l2	6	38551334	38609470	+	12084	protein_coding	LUC7-like 2 (S. cerevisiae) [Source:MGI Symbol;Acc:MGI:2183260]	-
ENSMUSG00000011877	4569	4622	3950	3634	4109	3521	33.80473757	34.53346437	33.30191883	35.55303617	36.18317328	31.28375964	4049.565359	3995.325526	0.019425828	0.911361646	0.965091261	Git1	11	77493562	77507786	+	4838	protein_coding	G protein-coupled receptor kinase-interactor 1 [Source:MGI Symbol;Acc:MGI:1927140]	-
ENSMUSG00000026353	6874	3589	3403	4856	2934	2731	52.8127877	27.84561533	29.79252175	49.33369032	26.82895604	25.1969381	3836.883965	4181.029198	-0.12401486	0.741328024	0.885453966	Ubxn4	1	128243964	128279378	+	4659	protein_coding	UBX domain protein 4 [Source:MGI Symbol;Acc:MGI:1915062]	-
ENSMUSG00000013236	3815	6334	5128	1893	3910	3302	9.109933027	15.27398985	13.95354027	5.977321515	11.11249297	9.468784128	3234.654665	4669.239361	-0.529486843	0.102578781	0.347997785	Ptprs	17	56412426	56476483	-	14990	protein_coding	protein tyrosine phosphatase, receptor type, S [Source:MGI Symbol;Acc:MGI:97815]	-
ENSMUSG00000032939	4120	4113	3318	3508	4828	4494	34.64302766	34.92457508	31.79148085	39.00439718	48.31700277	45.37829743	4589.810088	3505.802602	0.388707095	0.040516908	0.223057173	Nup93	8	94214564	94317227	+	4257	protein_coding	nucleoporin 93 [Source:MGI Symbol;Acc:MGI:1919055]	-
ENSMUSG00000038406	5263	4422	4020	2938	3799	3932	31.7688103	26.95504842	27.65090729	23.45064184	27.29298113	28.50214828	3818.140657	4161.622768	-0.124243092	0.525599625	0.763297636	Scaf1	7	45002948	45016363	-	5930	protein_coding	SR-related CTD-associated factor 1 [Source:MGI Symbol;Acc:MGI:2141980]	-
ENSMUSG00000030603	4755	3601	3125	5313	3864	3697	78.68940774	60.17868222	58.92933342	116.2628413	76.1056629	73.47028263	4671.926474	3476.148194	0.426428149	0.121561828	0.380249646	Psmc4	7	28041707	28050101	-	2163	protein_coding	proteasome (prosome, macropain) 26S subunit, ATPase, 4 [Source:MGI Symbol;Acc:MGI:1346093]	-
ENSMUSG00000037876	5316	4034	3537	3347	3916	4200	10.67703847	8.181925599	8.094996156	8.889081923	9.361008048	10.13005097	4109.529674	3903.014423	0.074358219	0.725953248	0.876729047	Jmjd1c	10	67096125	67256326	+	17822	protein_coding	jumonji domain containing 1C [Source:MGI Symbol;Acc:MGI:1918614]	-
ENSMUSG00000045799	3241	6612	5507	2594	3731	2655	345.272531	711.3275656	668.5191086	365.4166485	473.0666652	339.6597045	3216.313879	4709.551182	-0.550135497	0.094144419	0.335222528	Gm9800	14	8800000	8800335	-	336	processed_pseudogene	predicted gene 9800 [Source:MGI Symbol;Acc:MGI:3710580]	-
ENSMUSG00000014769	5226	3327	2787	5275	3765	3946	40.71047451	26.1723884	24.73941805	54.33686576	34.90726634	36.91393512	4710.00834	3420.642983	0.461360963	0.130549689	0.39420733	Psmb1	17	15475021	15499751	-	4595	protein_coding	proteasome (prosome, macropain) subunit, beta type 1 [Source:MGI Symbol;Acc:MGI:104884]	-
ENSMUSG00000063694	4787	3947	3275	4852	3978	3476	50.33802253	41.9134728	39.24278123	67.46660811	49.78650067	43.89438775	4456.913937	3636.784229	0.293278142	0.245014056	0.530806844	Cycs	6	50562563	50566538	-	3404	protein_coding	cytochrome c, somatic [Source:MGI Symbol;Acc:MGI:88578]	-
ENSMUSG00000000168	5067	3936	3469	4362	4021	3435	37.12100421	29.11908329	28.95935359	42.25614113	35.06040958	30.21983287	4269.038027	3779.279353	0.175708869	0.454211322	0.711962338	Dlat	9	50634633	50659780	-	4886	protein_coding	dihydrolipoamide S-acetyltransferase (E2 component of pyruvate dehydrogenase complex) [Source:MGI Symbol;Acc:MGI:2385311]	-
ENSMUSG00000043391	2869	6674	6063	2220	3546	2911	15.6453128	36.75307674	37.67532629	16.0081829	23.01476441	19.06305112	3097.855561	4803.831715	-0.632850304	0.084656529	0.318564227	2510009E07Rik	16	21649045	21694665	-	6564	protein_coding	RIKEN cDNA 2510009E07 gene [Source:MGI Symbol;Acc:MGI:1919440]	-
ENSMUSG00000078652	4475	5224	4215	3367	3532	3434	54.31759616	64.03309109	58.2989634	54.04132387	51.02491585	50.05463487	3716.773969	4232.614243	-0.187528095	0.29337639	0.576209674	Psme3	11	101316213	101323537	+	2949	protein_coding	proteaseome (prosome, macropain) activator subunit 3 (PA28 gamma, Ki) [Source:MGI Symbol;Acc:MGI:1096366]	-
ENSMUSG00000001774	4313	3861	3312	5837	4518	2402	20.58999764	18.61360258	18.01701825	36.84697952	25.67066772	13.77039336	4647.538864	3485.933654	0.414857687	0.247600573	0.53307902	Chordc1	9	18292125	18317442	+	7498	protein_coding	cysteine and histidine-rich domain (CHORD)-containing, zinc-binding protein 1 [Source:MGI Symbol;Acc:MGI:1914167]	-
ENSMUSG00000005161	4197	3713	3027	5089	4543	3664	49.25625678	44.00491448	40.4809418	78.97511141	63.45696139	51.63859354	4809.288938	3314.279675	0.537032237	0.025740477	0.175647061	Prdx2	8	84969587	84974834	+	3050	protein_coding	peroxiredoxin 2 [Source:MGI Symbol;Acc:MGI:109486]	-
ENSMUSG00000059119	4557	4662	3978	3535	3664	3833	52.72067888	54.46631975	52.4423924	54.07876244	50.45120347	53.25216749	3966.425184	4012.862692	-0.016823448	0.918064887	0.967221859	Nap1l4	7	143513579	143549106	-	3094	protein_coding	nucleosome assembly protein 1-like 4 [Source:MGI Symbol;Acc:MGI:1316687]	-
ENSMUSG00000096054	4852	3449	4284	1965	4393	5271	4.289281648	3.079007617	4.315478785	2.297003663	4.622097213	5.595685443	4117.210531	3843.815757	0.099204127	0.781665641	0.907366657	Syne1	10	5020917	5551482	-	40491	protein_coding	spectrin repeat containing, nuclear envelope 1 [Source:MGI Symbol;Acc:MGI:1927152]	-
ENSMUSG00000022536	5085	4552	3878	3586	3522	3583	21.65586394	19.57675055	18.81950141	20.19436507	17.85204647	18.3243201	3849.572675	4100.975412	-0.091350778	0.612976693	0.817358865	Glyr1	16	5013909	5049863	-	8405	protein_coding	glyoxylate reductase 1 homolog (Arabidopsis) [Source:MGI Symbol;Acc:MGI:1921272]	-
ENSMUSG00000033228	4165	5436	4545	3008	3591	3447	14.41838911	19.00356063	17.9288063	13.76939723	14.79555433	14.32978004	3603.675084	4314.083179	-0.259540347	0.197804091	0.480613175	Scaf11	15	96411699	96460843	-	10340	protein_coding	SR-related CTD-associated factor 11 [Source:MGI Symbol;Acc:MGI:1919443]	-
ENSMUSG00000052397	3966	5409	5008	3700	3449	2636	43.14982977	59.42882654	62.08782533	53.23085744	44.66153764	34.44040797	3537.403028	4401.718223	-0.315398566	0.238964087	0.523592089	Ezr	17	6738041	6782784	-	3290	protein_coding	ezrin [Source:MGI Symbol;Acc:MGI:98931]	-
ENSMUSG00000038886	2919	3873	3172	2453	5935	5787	10.12751603	13.56969661	12.54058437	11.25386635	24.50776276	24.11120032	5018.851506	3037.640343	0.724471585	0.033464679	0.202140048	Man2a2	7	80349097	80371375	-	10317	protein_coding	mannosidase 2, alpha 2 [Source:MGI Symbol;Acc:MGI:2150656]	-
ENSMUSG00000033047	4716	5147	4099	3662	3299	3215	46.38889372	51.12674971	45.94453803	47.63146289	38.62216677	37.97674173	3673.08495	4241.647413	-0.207725858	0.294496036	0.577106754	Eif3l	15	79075179	79094405	+	3639	protein_coding	eukaryotic translation initiation factor 3, subunit L [Source:MGI Symbol;Acc:MGI:2386251]	-
ENSMUSG00000022391	3186	6381	4799	2561	3812	3394	23.45113013	47.43081056	40.25172591	24.92659426	33.39527293	30.00035182	3489.758509	4391.076934	-0.331393532	0.287954005	0.570639236	Rangap1	15	81704248	81745530	-	4863	protein_coding	RAN GTPase activating protein 1 [Source:MGI Symbol;Acc:MGI:103071]	-
ENSMUSG00000009073	3852	5940	5085	2405	3817	3023	20.20253638	31.46008276	30.38969406	16.679002	23.82626013	19.0394444	3301.923053	4550.033753	-0.462490637	0.08934029	0.325826134	Nf2	11	4765845	4849536	-	6825	protein_coding	neurofibromin 2 [Source:MGI Symbol;Acc:MGI:97307]	-
ENSMUSG00000018171	4517	3996	4461	4080	3564	3496	41.86586762	37.40152252	47.11486816	50.00409014	39.31531872	38.91149652	4023.704805	3965.696869	0.020931975	0.923380927	0.969139239	Vmp1	11	86583865	86683836	-	3862	protein_coding	vacuole membrane protein 1 [Source:MGI Symbol;Acc:MGI:1923159]	-
ENSMUSG00000046079	4323	4216	3763	3421	3952	4434	12.30746458	12.12098066	12.20768541	12.87869311	13.39104271	15.15917451	4232.174437	3742.567554	0.177404699	0.314293018	0.595621398	Lrrc8d	5	105699969	105832436	+	12573	protein_coding	leucine rich repeat containing 8D [Source:MGI Symbol;Acc:MGI:1922368]	-
ENSMUSG00000037679	4318	5378	4980	2701	3640	3073	31.73122095	39.90972541	41.70126597	26.24605837	31.83608304	27.11834678	3371.95171	4485.707474	-0.411670511	0.055553603	0.258764639	Inf2	12	112588784	112615557	+	4871	protein_coding	inverted formin, FH2 and WH2 domain containing [Source:MGI Symbol;Acc:MGI:1917685]	-
ENSMUSG00000029552	6109	3402	3086	5069	2991	3404	31.99292007	17.99168595	18.41600521	35.10277158	18.64293429	21.40769023	4173.575393	3798.565636	0.135735493	0.701100574	0.863495618	Tes	6	17065149	17105828	+	6835	protein_coding	testis derived transcript [Source:MGI Symbol;Acc:MGI:105081]	-
ENSMUSG00000043733	4484	4641	3863	3611	4079	3369	21.42348452	22.39184459	21.03124418	22.81326028	23.19488969	19.32956238	3977.249416	3947.352708	0.010848342	0.952811917	0.980118273	Ptpn11	5	121130533	121191397	-	7492	protein_coding	protein tyrosine phosphatase, non-receptor type 11 [Source:MGI Symbol;Acc:MGI:99511]	-
ENSMUSG00000029076	4575	3644	3191	4481	4199	3929	26.78039089	21.54060904	21.28474096	34.68455431	29.25403577	27.61877086	4548.946833	3458.299927	0.395377083	0.06511115	0.27819551	Sdf4	4	155992872	156013610	+	6115	protein_coding	stromal cell derived factor 4 [Source:MGI Symbol;Acc:MGI:108079]	-
ENSMUSG00000078622	4940	3065	2758	4966	4492	3794	27.56895269	17.27339064	17.5389396	36.64674408	29.83645125	25.42653322	4789.735955	3250.905845	0.559015801	0.049640712	0.246433178	Ccdc47	11	106197408	106216344	-	6414	protein_coding	coiled-coil domain containing 47 [Source:MGI Symbol;Acc:MGI:1914413]	-
ENSMUSG00000061436	2780	7451	7135	777	2902	2920	11.26189214	30.48140123	32.93641276	4.162200023	13.99194456	14.20515326	2323.142929	5361.415197	-1.206445812	0.020120565	0.15659372	Hipk2	6	38694390	38876165	-	8836	protein_coding	homeodomain interacting protein kinase 2 [Source:MGI Symbol;Acc:MGI:1314872]	-
ENSMUSG00000036046	5952	4658	4009	4250	2533	2548	22.18365211	17.53167472	17.02636468	20.94567759	11.23619877	11.40423221	3401.115505	4427.673246	-0.380657021	0.227547077	0.511454968	5031439G07Rik	15	84943936	84988551	-	9604	protein_coding	RIKEN cDNA 5031439G07 gene [Source:MGI Symbol;Acc:MGI:2444899]	-
ENSMUSG00000028849	5362	4844	4051	3071	3389	3219	52.55551734	47.94567499	45.24488625	39.80216386	39.53458413	37.88863743	3478.352339	4324.62825	-0.314226941	0.07170957	0.292909447	Map7d1	4	126232167	126256343	-	3652	protein_coding	MAP7 domain containing 1 [Source:MGI Symbol;Acc:MGI:2384297]	-
ENSMUSG00000029328	6301	5029	4035	2688	3212	2654	46.8128367	37.73035674	34.15975677	26.40706317	28.40175101	23.67842996	3072.465461	4646.751439	-0.596878011	0.006365642	0.085675191	Hnrnpdl	5	100033577	100039664	-	4818	protein_coding	heterogeneous nuclear ribonucleoprotein D-like [Source:MGI Symbol;Acc:MGI:1355299]	-
ENSMUSG00000035152	4954	3840	3541	4026	3965	3585	20.25452798	15.85444871	16.49710744	21.76583115	19.29405073	17.60158548	4172.825332	3742.081648	0.157107823	0.457245712	0.71422318	Ap2b1	11	83299024	83405035	+	8755	protein_coding	adaptor-related protein complex 2, beta 1 subunit [Source:MGI Symbol;Acc:MGI:1919020]	-
ENSMUSG00000058013	4946	5218	4567	3286	3665	2217	18.69109296	19.91308084	19.66651232	16.42039142	16.48422996	10.06103786	3306.62011	4484.488914	-0.439624619	0.091992036	0.330846463	11-Sep	5	93093437	93176447	+	9472	protein_coding	septin 11 [Source:MGI Symbol;Acc:MGI:1277214]	-
ENSMUSG00000013858	3586	4387	3679	3341	4305	4543	27.52752366	34.00778062	32.18121218	33.91319413	39.33182654	41.87898051	4361.666184	3550.607663	0.296879594	0.144664024	0.415207021	Tmem259	10	79974948	79984330	-	4663	protein_coding	transmembrane protein 259 [Source:MGI Symbol;Acc:MGI:2177957]	-
ENSMUSG00000045312	5598	4199	3740	3544	3364	3378	23.81228373	18.03714621	18.12823441	19.93412736	17.0309252	17.25537112	3707.132943	4100.764255	-0.145674725	0.502920551	0.747721103	Lhfpl2	13	94057796	94195409	+	8415	protein_coding	lipoma HMGIC fusion partner-like 2 [Source:MGI Symbol;Acc:MGI:2145236]	-
ENSMUSG00000029247	3091	5704	4547	2839	3812	3817	35.2476335	65.68470785	59.08424154	42.80866777	51.73660792	52.2696538	3744.403738	4081.101923	-0.124165022	0.669575922	0.847713606	Paics	5	76951307	76967509	+	3139	protein_coding	phosphoribosylaminoimidazole carboxylase, phosphoribosylaminoribosylaminoimidazole, succinocarboxamide synthetase [Source:MGI Symbol;Acc:MGI:1914304]	-
ENSMUSG00000032479	4285	4567	3857	3152	4228	3720	10.12887423	10.90172345	10.38904776	9.852170571	11.89486264	10.55965664	3974.893695	3865.755085	0.040212908	0.825613265	0.929237975	Map4	9	109931460	110083955	+	15143	protein_coding	microtubule-associated protein 4 [Source:MGI Symbol;Acc:MGI:97178]	-
ENSMUSG00000048109	5229	4810	4286	2436	2546	4499	25.21514419	23.42295517	23.55107484	15.53300418	14.6121901	26.05285438	3389.392234	4353.842034	-0.361229348	0.204744626	0.48767328	Rbm15	3	107325421	107333673	-	7423	protein_coding	RNA binding motif protein 15 [Source:MGI Symbol;Acc:MGI:2443205]	-
ENSMUSG00000024835	4796	2878	2523	5853	3760	3988	72.37469799	43.85833862	43.38509894	116.7942535	67.53198806	72.27019796	4945.229418	3076.224678	0.684778403	0.038714661	0.21834228	Coro1b	19	4148619	4154035	+	2372	protein_coding	coronin, actin binding protein 1B [Source:MGI Symbol;Acc:MGI:1345963]	-
ENSMUSG00000025651	4188	4014	3281	4618	3983	3703	36.25379159	35.08956026	32.36448814	52.86108225	41.03658075	38.49434884	4447.934971	3484.241397	0.352189494	0.102145665	0.347253868	Uqcrc1	9	108936633	108949623	+	4135	protein_coding	ubiquinol-cytochrome c reductase core protein 1 [Source:MGI Symbol;Acc:MGI:107876]	-
ENSMUSG00000037458	5216	5510	4845	3189	2676	2350	29.84441823	31.83691151	31.58894107	24.1276717	18.22324625	16.14692774	2973.430187	4740.903455	-0.673137396	0.003414517	0.060091964	Azin1	15	38487427	38519266	-	6256	protein_coding	antizyme inhibitor 1 [Source:MGI Symbol;Acc:MGI:1859169]	-
ENSMUSG00000029110	5122	4648	3981	3202	3406	3414	25.16014151	23.05650211	22.28339888	20.7984128	19.9127962	20.13879711	3602.720156	4174.065712	-0.212420891	0.211869986	0.495593034	Rnf4	5	34336289	34355629	+	7287	protein_coding	ring finger protein 4 [Source:MGI Symbol;Acc:MGI:1201691]	-
ENSMUSG00000031584	6836	5265	4852	2804	1853	2157	88.85060572	69.10516545	71.86126908	48.19164035	28.66473018	33.66704416	2473.086824	5142.417069	-1.056274438	0.000106889	0.00637994	Gsr	8	33652523	33698163	+	2754	protein_coding	glutathione reductase [Source:MGI Symbol;Acc:MGI:95804]	-
ENSMUSG00000003072	4314	3388	2616	5443	3951	4047	80.09315212	63.52028581	55.34376957	133.6253761	87.30444883	90.22875278	4874.274022	3116.648608	0.645075006	0.018823404	0.152718495	Atp5d	10	80138632	80145818	+	1928	protein_coding	ATP synthase, H+ transporting, mitochondrial F1 complex, delta subunit [Source:MGI Symbol;Acc:MGI:1913293]	-
ENSMUSG00000030697	4184	4598	3950	3949	3891	3175	34.98394026	38.82395819	37.63482441	43.66158945	38.72151828	31.87992428	3974.404862	3876.306201	0.03600514	0.863527033	0.945553021	Ppp4c	7	126785866	126792496	-	4281	protein_coding	protein phosphatase 4, catalytic subunit [Source:MGI Symbol;Acc:MGI:1891763]	-
ENSMUSG00000054717	1347	8772	6510	1330	2921	2861	16.0558957	105.5891666	88.42268182	20.96302462	41.43931803	40.95258355	2521.782618	5125.495275	-1.023199895	0.074810715	0.299739085	Hmgb2	8	57511907	57515999	+	3003	protein_coding	high mobility group box 2 [Source:MGI Symbol;Acc:MGI:96157]	HMG
ENSMUSG00000020078	6010	3412	3150	5165	3142	2834	75.219547	43.12400233	44.92442705	85.4794912	46.80330507	42.59440855	4063.688124	3793.920067	0.099006042	0.786220904	0.909229734	Vps26a	10	62455235	62486805	-	2860	protein_coding	VPS26 retromer complex component A [Source:MGI Symbol;Acc:MGI:1353654]	-
ENSMUSG00000036057	7116	3018	2741	3285	3819	3668	45.33140524	19.41494993	19.89701969	27.67158129	28.9552288	28.06009095	3866.307631	3864.32048	0.000693737	0.998480345	0.999473134	Ptpn23	9	110385082	110408213	-	5619	protein_coding	protein tyrosine phosphatase, non-receptor type 23 [Source:MGI Symbol;Acc:MGI:2144837]	-
ENSMUSG00000016554	5304	4252	3586	4312	3091	3072	38.21590978	30.93767979	29.44196041	41.08230483	26.50658586	26.58020974	3801.116168	3979.788884	-0.066383002	0.804748787	0.920339621	Eif3d	15	77958998	77970813	-	4968	protein_coding	eukaryotic translation initiation factor 3, subunit D [Source:MGI Symbol;Acc:MGI:1933181]	-
ENSMUSG00000025369	3861	5081	4480	3130	3847	3184	24.89273518	33.08078517	32.91293279	26.68409731	29.51950724	24.65144497	3647.352504	4099.866791	-0.168681259	0.43809371	0.700217307	Smarcc2	10	128459248	128490482	+	5552	protein_coding	SWI/SNF related, matrix associated, actin dependent regulator of chromatin, subfamily c, member 2 [Source:MGI Symbol;Acc:MGI:1915344]	MYB
ENSMUSG00000024758	4337	4242	3700	4021	3838	3436	30.86339605	30.48447714	30.00348935	37.83761237	32.5067357	29.36323829	4074.903439	3733.396775	0.126202997	0.513383857	0.75504307	Rtn3	19	7425901	7483289	-	5030	protein_coding	reticulon 3 [Source:MGI Symbol;Acc:MGI:1339970]	-
ENSMUSG00000022533	4589	5987	5358	2268	2806	2539	16.52880058	21.77641263	21.99083618	10.80193833	12.02887603	10.98202651	2730.246045	4868.65481	-0.834427554	7.90E-05	0.005118191	Atp13a3	16	30312423	30405975	-	9938	protein_coding	ATPase type 13A3 [Source:MGI Symbol;Acc:MGI:2685387]	-
ENSMUSG00000031838	5137	3870	3369	4743	3282	3134	187.4402406	142.5995087	140.0780315	228.8451712	142.5298881	137.3247333	4054.634408	3747.113243	0.113686098	0.693258263	0.859232682	Ifi30	8	70762774	70766663	-	981	processed_transcript	interferon gamma inducible protein 30 [Source:MGI Symbol;Acc:MGI:2137648]	-
ENSMUSG00000039477	3882	4808	4931	1848	4008	4056	11.32856355	14.16894681	16.39721415	7.131101898	13.9207017	14.21391668	3514.607669	4175.259116	-0.248393685	0.447250289	0.70679768	Tnrc18	5	142724661	142817662	-	12266	protein_coding	trinucleotide repeat containing 18 [Source:MGI Symbol;Acc:MGI:3648294]	-
ENSMUSG00000031246	4110	4344	3836	4182	4223	2821	44.60807121	47.61186974	47.44232601	60.01931201	54.55151357	36.76810221	4055.294864	3742.405752	0.115797098	0.644696978	0.835068721	Sh3bgrl	X	109095365	109197873	+	3298	protein_coding	SH3-binding domain glutamic acid-rich protein like [Source:MGI Symbol;Acc:MGI:1930849]	-
ENSMUSG00000040596	4828	4887	4506	3280	3252	2708	18.02818938	18.42811806	19.17307579	16.1954886	14.45271661	12.14311239	3332.838101	4332.741741	-0.378583919	0.05978153	0.267326291	Pogk	1	166384622	166409863	-	9586	protein_coding	pogo transposable element with KRAB domain [Source:MGI Symbol;Acc:MGI:1918842]	-
ENSMUSG00000030268	3800	4782	3936	3889	4473	2575	14.5913936	18.54285254	17.22201716	19.74633407	20.44213134	11.87372303	3943.234928	3814.02669	0.048045448	0.863954094	0.945741507	Bcat1	6	144993835	145076184	-	9322	protein_coding	branched chain aminotransferase 1, cytosolic [Source:MGI Symbol;Acc:MGI:104861]	-
ENSMUSG00000031751	4997	3867	3605	3609	3880	3468	43.28837781	33.82906003	35.58631204	41.34130721	40.00440244	36.07759304	3942.173532	3783.727161	0.059127689	0.76973877	0.900304017	Amfr	8	93971588	94012842	-	4132	protein_coding	autocrine motility factor receptor [Source:MGI Symbol;Acc:MGI:1345634]	-
ENSMUSG00000029108	2794	4598	4381	3385	4042	4212	9.431460658	15.67383676	16.85161624	15.10937812	16.23913772	17.07408436	4171.948696	3614.884176	0.206848015	0.455889651	0.713038801	Pcdh7	5	57717967	58133230	+	10604	protein_coding	protocadherin 7 [Source:MGI Symbol;Acc:MGI:1860487]	-
ENSMUSG00000034116	3804	3448	3184	4548	4667	3743	36.92086528	33.79499731	35.21439027	58.36966212	53.91172938	43.62623095	4671.747852	3174.183684	0.557529664	0.006441799	0.08608638	Vav1	17	57279100	57328031	+	3688	protein_coding	vav 1 oncogene [Source:MGI Symbol;Acc:MGI:98923]	-
ENSMUSG00000019849	4513	3879	3264	4232	3764	3737	14.77570665	12.82497428	12.17723896	18.32162317	14.66718066	14.69273106	4235.558737	3533.479291	0.261356956	0.21000761	0.493424722	Prep	10	45067203	45167198	+	10933	protein_coding	prolyl endopeptidase [Source:MGI Symbol;Acc:MGI:1270863]	-
ENSMUSG00000017677	4672	4708	4263	3490	3227	3020	41.94487198	42.68411585	43.61211246	41.43208863	34.48173458	32.55963192	3513.91169	4154.268904	-0.241587182	0.210530397	0.494051209	Wsb1	11	79239372	79254671	-	3987	protein_coding	WD repeat and SOCS box-containing 1 [Source:MGI Symbol;Acc:MGI:1926139]	-
ENSMUSG00000095115	5005	5018	4714	3409	2969	2260	26.09671334	26.42203034	28.00832021	23.50412539	18.42493782	14.15098521	3128.023845	4491.625509	-0.522067113	0.037311768	0.213345327	Itpripl2	7	118485111	118491975	-	6865	protein_coding	inositol 1,4,5-triphosphate receptor interacting protein-like 2 [Source:MGI Symbol;Acc:MGI:2442416]	-
ENSMUSG00000021756	4614	4712	4463	2186	4211	3164	14.88044824	15.34608155	16.40140534	9.322318613	16.16358773	12.25381736	3403.327173	4204.856398	-0.305009715	0.243919983	0.529824496	Il6st	13	112464070	112510086	+	11099	protein_coding	interleukin 6 signal transducer [Source:MGI Symbol;Acc:MGI:96560]	-
ENSMUSG00000021748	5316	3479	2896	4588	3715	3344	49.28416982	32.57097045	30.59403663	56.2446532	40.99164918	37.22933223	4218.24928	3527.582797	0.257860233	0.377304774	0.649720426	Pdhb	14	8165996	8173025	-	3861	protein_coding	pyruvate dehydrogenase (lipoamide) beta [Source:MGI Symbol;Acc:MGI:1915513]	-
ENSMUSG00000036323	4841	4602	3863	3039	3861	3118	30.31022534	29.09742072	27.56097279	25.16055076	28.77186303	23.4437293	3594.151701	4039.725901	-0.168615019	0.368225092	0.642468759	Srp72	5	76974683	76999937	+	5717	protein_coding	signal recognition particle 72 [Source:MGI Symbol;Acc:MGI:1333795]	-
ENSMUSG00000005481	4526	4375	3558	4122	3574	3168	31.42737841	30.67788811	28.15239196	37.84747873	29.53671914	26.4165004	3928.763393	3780.36615	0.055443329	0.803062523	0.919299572	Ddx39	8	83715177	83726892	+	5155	protein_coding	DEAD (Asp-Glu-Ala-Asp) box polypeptide 39 [Source:MGI Symbol;Acc:MGI:1915528]	-
ENSMUSG00000020430	5007	3751	3151	4539	3613	3219	59.26770074	44.83749578	42.50153767	71.0454111	50.90055873	45.75704494	4120.441857	3602.108912	0.193848656	0.471881364	0.724623027	Pes1	11	3963975	3980004	+	3024	protein_coding	pescadillo ribosomal biogenesis factor 1 [Source:MGI Symbol;Acc:MGI:1890613]	-
ENSMUSG00000024583	5480	3690	3463	4175	3016	3433	76.68356468	52.14370636	55.21918313	77.25268369	50.23046191	57.6888714	3848.549093	3825.155797	0.008699518	0.974753981	0.98926648	Txnl1	18	63662801	63692359	-	2558	protein_coding	thioredoxin-like 1 [Source:MGI Symbol;Acc:MGI:1860078]	-
ENSMUSG00000054693	3428	5234	4633	3193	3707	3038	24.97562264	38.50906957	38.46392175	30.76166159	32.14490871	26.58029428	3572.129453	4069.576562	-0.188058497	0.459342346	0.715548666	Adam10	9	70678997	70780229	+	4913	protein_coding	a disintegrin and metallopeptidase domain 10 [Source:MGI Symbol;Acc:MGI:109548]	-
ENSMUSG00000037149	4277	4777	3962	3323	3673	3212	30.13684696	33.99128638	31.81183969	30.96166196	30.80304078	27.1788204	3671.125016	3959.901998	-0.109267539	0.543049377	0.776038516	Ddx1	12	13216973	13249213	-	5080	protein_coding	DEAD (Asp-Glu-Ala-Asp) box polypeptide 1 [Source:MGI Symbol;Acc:MGI:2144727]	-
ENSMUSG00000027293	4324	4911	4274	3632	3092	2973	38.62678992	44.30233973	43.50640534	42.90265145	32.87430027	31.8929246	3505.376656	4116.324714	-0.231859747	0.283651303	0.566439873	Ehd4	2	120089175	120154606	-	4007	protein_coding	EH-domain containing 4 [Source:MGI Symbol;Acc:MGI:1919619]	-
ENSMUSG00000019961	2230	7465	6221	1651	2960	2674	7.257940816	24.53534495	23.07196118	7.10544028	11.46606424	10.45120742	2593.419907	4902.664642	-0.91864821	0.038497685	0.217682813	Tmpo	10	91147571	91181315	-	10998	protein_coding	thymopoietin [Source:MGI Symbol;Acc:MGI:106920]	-
ENSMUSG00000037236	4426	4745	4201	3376	3378	3060	16.05316004	17.37957449	17.3627119	16.19149405	14.58219398	13.32806361	3536.308311	4073.043647	-0.203907276	0.268923132	0.552778092	Matr3	18	35562146	35593835	+	9869	protein_coding	matrin 3 [Source:MGI Symbol;Acc:MGI:1298379]	-
ENSMUSG00000028771	5329	3697	3576	3458	3472	3616	54.36064822	38.08396469	41.56733373	46.64437266	42.15341102	44.2959309	3794.565448	3820.744684	-0.009974801	0.964228582	0.984770446	Ptpn12	5	20986645	21055911	-	3509	protein_coding	protein tyrosine phosphatase, non-receptor type 12 [Source:MGI Symbol;Acc:MGI:104673]	-
ENSMUSG00000038976	3502	4728	4307	3411	4377	2818	24.6614329	33.62276534	34.56151635	31.76283404	36.68536224	23.83085688	3811.047598	3834.450241	-0.008799448	0.973447696	0.98856985	Ppp1r9b	11	94991035	95006899	+	5083	protein_coding	protein phosphatase 1, regulatory subunit 9B [Source:MGI Symbol;Acc:MGI:2387581]	-
ENSMUSG00000029313	6108	2545	2366	5159	3797	3167	23.11649542	9.726678215	10.20360075	25.81807475	17.10321134	14.39353715	4404.406558	3307.966154	0.412919761	0.306686238	0.589698935	Aff1	5	103692374	103855322	+	9458	protein_coding	AF4/FMR2 family, member 1 [Source:MGI Symbol;Acc:MGI:1100819]	AF-4
ENSMUSG00000024696	5117	1813	1685	7478	3354	3677	109.3510306	39.12542465	41.03204102	211.3140069	85.30699064	94.36210011	5321.008198	2579.078912	1.044757342	0.033965462	0.203698351	Lpxn	19	12798606	12833807	+	1675	protein_coding	leupaxin [Source:MGI Symbol;Acc:MGI:2147677]	-
ENSMUSG00000031591	5185	2808	2683	5109	3531	3774	54.74838811	29.94149469	32.28189353	71.3335504	44.37459416	47.85430101	4505.099914	3221.824776	0.483590109	0.143181321	0.413024093	Asah1	8	41340197	41374773	-	3390	protein_coding	N-acylsphingosine amidohydrolase 1 [Source:MGI Symbol;Acc:MGI:1277124]	-
ENSMUSG00000026496	3107	5669	4501	2527	3850	3432	21.01172141	38.7151222	34.68527525	22.59753062	30.98811866	27.8717453	3503.108128	4060.231274	-0.212858798	0.473458345	0.725997907	Parp1	1	180568924	180601254	+	5293	protein_coding	poly (ADP-ribose) polymerase family, member 1 [Source:MGI Symbol;Acc:MGI:1340806]	-
ENSMUSG00000042626	5301	4231	3592	2933	3210	3804	33.61368553	27.09287857	25.95436501	24.59267398	24.22576282	28.96645455	3567.634288	3974.737212	-0.155919988	0.462621144	0.717620348	Shc1	3	89418443	89430027	+	5645	protein_coding	src homology 2 domain-containing transforming protein C1 [Source:MGI Symbol;Acc:MGI:98296]	-
ENSMUSG00000036529	4535	4265	3634	2782	3990	3862	23.78117354	22.5854539	21.71484158	19.29072178	24.90250217	24.32006688	3799.813186	3775.863933	0.0091736	0.963538436	0.984588264	Sbf1	15	89288236	89315311	-	6826	protein_coding	SET binding factor 1 [Source:MGI Symbol;Acc:MGI:1925230]	-
ENSMUSG00000003380	4350	2911	2740	4975	3718	4371	102.2378313	69.09050603	73.38185498	154.6147126	104.0029976	123.3671928	4726.800097	3028.120094	0.642351774	0.016737991	0.143695512	Rabac1	7	24969752	24972754	-	1523	protein_coding	Rab acceptor 1 (prenylated) [Source:MGI Symbol;Acc:MGI:1201692]	-
ENSMUSG00000054455	4713	3568	2955	4849	4036	2932	23.65752339	18.08633125	16.90227156	32.18543501	24.11221436	17.67389656	4285.843072	3397.902403	0.334836847	0.255525264	0.539978591	Vapb	2	173737511	173784336	+	7131	protein_coding	vesicle-associated membrane protein, associated protein B and C [Source:MGI Symbol;Acc:MGI:1928744]	-
[truncated: 53,561 more rows]
