# Supplementary material for: Hub Proteins Involved in RAW 264.7 Macrophages Exposed to Direct Current Electric Field
Source: Int J Mol Sci. 2020 Jun 24;21(12):4505. doi: 10.3390/ijms21124505 (PMC7352442; doi:10.3390/ijms21124505)
Supplement: Supplementary file 1 [file ijms-21-04505-s001.zip › Supplementary/Supplementary file 5-md_0.05V.mdp]

define =
integrator = md
dt         = 0.002   ; ps
nsteps     = 100000000 ; 200ns
comm-grps  = protein
comm-mode  = angular
energygrps = 
;
nstxout = 0
nstvout = 0
nstfout = 0
nstlog  = 5000
nstenergy = 1000
nstxout-compressed = 1000
compressed-x-grps  = system
;
pbc = xyz
cutoff-scheme = Verlet
coulombtype   = PME
rcoulomb      = 1.0
vdwtype       = cut-off
rvdw          = 1.0
DispCorr      = EnerPres
;
Tcoupl  = V-rescale
tau_t   = 0.2 0.2
tc_grps = protein non-protein
ref_t   = 298.15 298.15
;
Pcoupl     = parrinello-rahman
pcoupltype = isotropic
tau_p = 2.0
ref_p = 1.0
compressibility = 4.5e-5
;
freezegrps  = 
freezedim   = 
constraints = hbonds
;
electric-field-x = 0.05 0 0 0
